# Supplementary material for: DFT Investigation into the Role of Superbases as the Auxiliary Groups in CO2 Reduction
Source: Molecules. 2026 Apr 1;31(7):1167. doi: 10.3390/molecules31071167 (PMC13074656; doi:10.3390/molecules31071167)
Supplement: Supplementary file 1 [file molecules-31-01167-s001.zip]

Archive with 3 entries (3 files):
- Glasovac_CO2_reduction.xyz
- Glasovac_hydricity.xyz
- molecules-4203433_SupplMat.pdf
