# Supplementary material for: DFT Investigation into the Role of Superbases as the Auxiliary Groups in CO2 Reduction
Source: Molecules. 2026 Apr 1;31(7):1167. doi: 10.3390/molecules31071167 (PMC13074656; doi:10.3390/molecules31071167)
Supplement: Supplementary file 1 [file molecules-31-01167-s001.zip › Glasovac_CO2_reduction.xyz]

29
1H_CO2
C   -0.3960267085   0.4441771253   1.0101586363
C   -0.5111922865   -0.1161065176   2.2711016531
C   0.670064545   -0.4116721389   2.9772898369
C   1.9160574152   -0.1654159692   2.4160823766
C   2.0297221577   0.3833660998   1.125097804
C   0.8667009978   0.6889606276   0.4396036916
H   -1.4819863153   -0.3256717605   2.7082545446
H   0.5990595352   -0.8515807268   3.9671332691
H   2.8173770468   -0.4139898164   2.9674530413
H   3.0059722652   0.5556108883   0.683772628
N   -1.3783891403   0.881392259   0.1178210053
C   -0.7222419488   1.0397306577   -1.1878783334
C   -2.6743983361   0.2305913165   0.1252513985
N   0.6809808753   1.2767439829   -0.8167735889
H   -0.7992923227   0.0900459699   -1.7607598257
C   -1.3111761102   2.1723105564   -2.0094912366
C   1.6704171904   1.0342139326   -1.8490977047
H   2.6523508526   1.3648546619   -1.505207661
H   1.729730822   -0.0315729928   -2.122066417
H   1.4221372157   1.6120778298   -2.741306518
H   -3.3465449616   0.7406643846   -0.5672864222
H   -2.6053279021   -0.8299448754   -0.1613147423
H   -3.1152205687   0.3000085654   1.12173183
H   -0.7761412015   2.2771770621   -2.9573209603
H   -2.3588254179   1.970151433   -2.2486350709
H   -1.244248668   3.1112909016   -1.453813098
C   0.4191014251   -2.748978489   -0.0887888724
O   -0.3871643733   -2.3680621097   -0.8391629987
O   1.2243189175   -3.149307858   0.6500777348
29
1H_TS
C    0.1900837065   -0.1483580009   -0.0958099615
C    0.0750075755   -0.4130401085   1.2603537757
C    1.2556461618   -0.4629951379   2.0104780667
C    2.5005968575   -0.2576759459   1.4135214772
C    2.6131158834   0.0054388564   0.0434556291
C    1.4410069081   0.0585089186   -0.6953633435
H    -0.8881826664   -0.5815843446   1.728789225
H    1.1979845583   -0.6719156525   3.0735147932
H    3.400423477   -0.3090910914   2.0174245182
H    3.5840212667   0.1539560535   -0.4158077305
N    -0.7761610034   -0.0086812702   -1.0914068163
C    -0.1230768007   0.0183327599   -2.3327287487
C    -2.1325963337   -0.4975102441   -0.9632228653
N    1.2159892869   0.3191796449   -2.0460303442
H    -0.1195670216   -1.2268676814   -2.7545878821
C    -0.7978663598   0.6922087418   -3.5022782846
C    2.2458958638   0.2433448352   -3.0602595625
H    3.1787042441   0.6324386613   -2.6533527441
H    2.4010657847   -0.7941213859   -3.3863686701
H    1.9734901683   0.8556437887   -3.9199184125
H    -2.7949912641   0.0479062074   -1.6356358829
H    -2.1861894312   -1.5710387116   -1.1913671785
H    -2.4787199732   -0.3330098259   0.0566192072
H    -0.2212997615   0.5391075818   -4.4153087103
H    -1.7884099673   0.2660928098   -3.6653247884
H    -0.8895437295   1.7631406995   -3.3038681946
C    -0.0570694614   -2.567237957   -3.1269344006
O    -0.6444517262   -2.6851697407   -4.1752355515
O    0.5671997575   -3.1375354604   -2.26341162
29
1+_FA
C   -0.3442251159   0.521584687   1.2545901722
C   -0.4563054982   0.1910714468   2.6036635758
C   0.7310525999   -0.0196988114   3.2903744718
C   1.9807523495   0.0953614547   2.6529582135
C   2.0870926592   0.4241323326   1.3087983893
C   0.8933518797   0.6356051756   0.6211098841
H   -1.4192930369   0.0968121255   3.0918296447
H   0.695374867   -0.2817506511   4.3420081773
H   2.8843846683   -0.0806039464   3.2260794044
H   3.0529399128   0.5043891195   0.8244407668
N   -1.3127890593   0.7863687824   0.2925412695
C   -0.6999517408   1.0325437323   -0.8748509577
C   -2.7446539082   0.7399898984   0.558349202
N   0.6273895028   0.9646940167   -0.7022301528
H   -1.1279400068   -1.8970963444   -1.2604423882
C   -1.3336185268   1.2967216687   -2.1866163602
C   1.610958832   1.1086455202   -1.7698934596
H   2.5987036507   1.1883240167   -1.3214456999
H   1.5576907111   0.2315860451   -2.4199986627
H   1.4091808152   2.0181642414   -2.3359279249
H   -3.2897625577   1.2161781872   -0.2521722706
H   -3.0664480408   -0.2977539106   0.6603996622
H   -2.9466451754   1.2853666793   1.4804028306
H   -1.0073463344   0.5121027676   -2.8787971387
H   -2.4189487789   1.2818610269   -2.1209656059
H   -1.0173270484   2.2697446946   -2.5708624129
C   -0.0929282343   -2.0427344579   -1.6625306455
O   0.1158637916   -1.5866820946   -2.8162123947
O   0.7157008228   -2.6300844028   -0.9054665898
47
23H2+_CO2_c1
C   0.6090432636   -0.5617070769   -0.0290892531
C   -0.0593215451   -1.7718096516   0.0035152272
C   0.4088650378   -2.7596270877   0.8877791252
C   1.508994763   -2.5191058978   1.7018028401
C   2.1811519458   -1.2855114662   1.6668607417
C   1.7112338779   -0.309915016   0.802582714
H   -0.919531395   -1.957794779   -0.6317431207
H   -0.0949952997   -3.7199050451   0.9252705388
H   1.8644302556   -3.2955357583   2.3716598812
H   3.0431158187   -1.1094800305   2.3015853389
N   0.3267421465   0.6130165741   -0.749614893
C   1.5236989002   1.4677829747   -0.6474890367
C   -0.3477993197   0.5411839587   -2.0426689018
N   2.1308044299   1.0104598061   0.6086329803
H   2.2053635028   1.2488394387   -1.4957859938
C   1.180416743   2.9455465845   -0.641748042
C   3.5326161153   1.3331739205   0.8013551168
H   3.8369264178   1.0611999831   1.8135409271
H   4.1785374938   0.8075441288   0.080866272
H   3.6811416727   2.4086962693   0.6903069294
H   -0.3335349729   -0.4881271188   -2.4168704632
C   -1.7859547144   1.0541592264   -1.9812984797
H   0.2017413548   1.1513064976   -2.7674371716
H   0.527547857   3.1797936891   0.2036520914
H   2.0874713483   3.5509716552   -0.5692515954
H   0.6767250361   3.2234647072   -1.5721347565
N   -2.6829961605   0.2148816024   -1.1898449995
H   -1.8084692595   2.073884742   -1.5841131276
H   -2.1974102217   1.0886476043   -2.9915224953
C   -2.8764277759   0.317840101   0.1368448935
H   -3.2830700546   -0.4207341569   -1.6934520919
N   -3.9156982392   -0.3040311294   0.7004921043
C   -4.1105790029   -0.3548468252   2.1497573342
H   -4.5986107859   -0.7426908533   0.1022148922
C   -3.5795885877   0.9302290654   2.7702125402
H   -5.1788290918   -0.4697598067   2.3334289822
H   -3.5937303362   -1.228220764   2.5614687327
C   -2.1400873646   1.1491513235   2.3303175503
H   -4.2012373156   1.7748570362   2.4573495857
H   -3.6218213967   0.8622043761   3.8587937339
N   -2.0396550853   1.0471635532   0.8748106696
H   -1.7870182579   2.1403832169   2.6192061611
H   -1.4795276279   0.4033887996   2.7869150346
H   -1.1265891635   1.2228213132   0.4489859492
C   2.8269258587   -2.0396836213   -2.0549673687
O   3.2504072748   -2.9174659113   -1.4191271873
O   2.4147228604   -1.1652081519   -2.7063139102
47
23H2+_TS_c1
C   -0.3456128525   -2.3786056851   -1.3575666193
C   -1.0968668455   -3.5446976619   -1.3623119611
C   -0.9849284052   -4.3878923385   -0.2528905354
C   -0.1442906614   -4.0699483427   0.8162883921
C   0.6168683573   -2.8970936337   0.8154731486
C   0.4987820197   -2.0591293761   -0.2848049889
H   -1.7517364868   -3.7988095962   -2.1884820112
H   -1.5612221738   -5.30646818   -0.2279565575
H   -0.0745410848   -4.7452618332   1.6622463799
H   1.2721152434   -2.6565167729   1.6450530183
N   -0.2548968207   -1.3348973166   -2.2730012724
C   0.8019062604   -0.5007721009   -1.8973169464
C   -1.0325192324   -1.2124773722   -3.4878021309
N   1.0659640623   -0.8176390887   -0.554866755
H   1.8332159846   -0.9552326897   -2.5818783002
C   0.8184284551   0.9501497089   -2.313748465
C   2.2234259589   -0.3052465798   0.1503875643
H   2.0906170292   -0.4754905196   1.2190953413
H   3.1432089789   -0.7997491676   -0.1844536981
H   2.3092310702   0.7693437731   -0.0094715868
H   -1.2766419835   -2.2161813464   -3.8433497347
C   -2.3170016402   -0.3982946593   -3.282461677
H   -0.4242041429   -0.7459728267   -4.2661919707
H   0.1181677033   1.5299534336   -1.7069519789
H   1.8176547124   1.36713211   -2.1818850387
H   0.5592484782   1.0503858462   -3.3683623099
N   -3.21190831   -0.9907487151   -2.294086623
H   -2.083800874   0.6345499474   -3.0144486037
H   -2.8655569677   -0.3507332958   -4.2242923392
C   -3.0716209851   -0.9131559907   -0.9560306577
H   -3.8195854246   -1.7224713637   -2.6331362074
N   -3.6666346708   -1.8278326419   -0.1874610703
C   -3.4993772909   -1.8875424223   1.2661907135
H   -4.0259076269   -2.6542586044   -0.6422790075
C   -3.2356992565   -0.4922103688   1.8103202526
H   -4.4123559737   -2.3088865544   1.6883382153
H   -2.6646478602   -2.5592841096   1.4978287001
C   -2.0923428269   0.146996231   1.0373523517
H   -4.1357570796   0.1231184275   1.7192049552
H   -2.9740924238   -0.5588536113   2.8677791702
N   -2.3766700026   0.0759468677   -0.3971353536
H   -1.9778732127   1.1997314582   1.2951086989
H   -1.1455833751   -0.3643329436   1.241770176
H   -2.0613028683   0.8294485243   -0.9851085155
C   2.6534172132   -1.697741732   -3.4122846612
O   3.7847927088   -1.2914498744   -3.2870784713
O   1.9359971233   -2.495450012   -3.9679450295
47
23H2+_FA_c1
C   0.2411316764   -0.8268371955   -0.2429527467
C   -0.4522955773   -2.0339799269   -0.299911469
C   -0.2995862001   -2.8908267108   0.7804939191
C   0.5192913084   -2.5589946003   1.8755428737
C   1.2164403126   -1.3604505168   1.9251716751
C   1.056071137   -0.5003187897   0.8402354243
H   -1.082879304   -2.2987838577   -1.140463243
H   -0.8236498829   -3.8399697637   0.7790233565
H   0.6113738531   -3.2589562375   2.6984226675
H   1.8536048894   -1.1121452588   2.7655239447
N   0.3039447819   0.2516821578   -1.1240922723
C   1.1289384355   1.1776326404   -0.6068258184
C   -0.5155926258   0.3951318699   -2.3236924237
N   1.5756921634   0.761212047   0.5801880999
H   2.8164922123   0.2926589786   -3.2193460893
C   1.5209392078   2.459367975   -1.2364713601
C   2.6173323883   1.4166007915   1.35802601
H   2.4973626608   1.1442858078   2.4052042538
H   3.591572108   1.0925220083   0.9867636586
H   2.5184560891   2.4967536093   1.2662820086
H   -0.7268787171   -0.6076978134   -2.6953988614
C   -1.8152457384   1.1586020593   -2.0458442889
H   0.0602899377   0.9062121404   -3.0958915249
H   1.2463947787   3.2998416253   -0.5940166152
H   2.6048095805   2.4562280762   -1.3790931518
H   1.0420453026   2.5948256956   -2.2040571287
N   -2.6769264727   0.4921375762   -1.0786866786
H   -1.601687554   2.1829540133   -1.7336355799
H   -2.3751357591   1.2360941329   -2.9783377397
C   -2.5367405789   0.5170654797   0.2623110633
H   -3.2891348031   -0.2203347295   -1.4492803444
N   -3.0883811829   -0.4530383455   0.98815456
C   -3.0187530318   -0.5230571788   2.4496946475
H   -3.4304388732   -1.2691020468   0.5019198665
C   -2.8014400345   0.868624418   3.0215901802
H   -3.9541520241   -0.9556442455   2.8063648247
H   -2.1966108618   -1.1908734683   2.729432418
C   -1.6302447767   1.5273905591   2.309149488
H   -3.7027149878   1.4754768554   2.8935202343
H   -2.5904780415   0.7922295018   4.0895625842
N   -1.8555410063   1.4976706769   0.8602725964
H   -1.5192438332   2.5711532669   2.5997990905
H   -0.6954074596   1.005327189   2.5381509623
H   -1.6809262142   2.3419001128   0.3381388323
C   3.083272727   -0.5003255259   -2.4745753354
O   3.6461302804   -0.0980859626   -1.4252827306
O   2.7737137098   -1.6749420904   -2.7876748382
47
23H2+_CO2_c2
C   0.789687243   -1.6025433832   -0.4404551982
C   0.091133424   -2.7715948771   -0.1906248504
C   0.2750502758   -3.4043394248   1.0524081398
C   1.1361161759   -2.8735496354   2.0035814431
C   1.8500607456   -1.6882977301   1.7440726697
C   1.6707764463   -1.0703256656   0.5200473301
H   -0.5934246464   -3.1884049607   -0.9223562828
H   -0.2764150816   -4.3140533956   1.2678850491
H   1.256093344   -3.3666288353   2.9628401524
H   2.5174847109   -1.272772425   2.4918065459
N   0.8445027077   -0.7878727976   -1.5694466076
C   1.5061387711   0.4635385942   -1.1938624458
C   -0.1463559662   -0.8046812922   -2.620336639
N   2.2886155164   0.0653981062   -0.0183139626
H   0.7539358483   1.2203178933   -0.8835336366
C   2.3554424121   1.0490999131   -2.3078897539
C   2.685359447   1.1344408245   0.8769336574
H   3.222159012   1.9040959022   0.3194723464
H   1.8187477974   1.5995982298   1.3740776791
H   3.3618817229   0.7468960487   1.6404980607
H   -0.3942920472   -1.8468583234   -2.840715608
C   -1.4404666378   -0.0190629805   -2.3501487143
H   0.3014122099   -0.3960893949   -3.5313821451
H   1.7302561857   1.3696124606   -3.1458307093
H   2.8907128777   1.9322426891   -1.9495120846
H   3.0787940169   0.3083360617   -2.6582489726
N   -2.2677724264   -0.5975813049   -1.2979113268
H   -1.2218435287   1.0271727426   -2.1270381824
H   -2.0400647816   -0.0126095876   -3.2625846747
C   -2.179852393   -0.3423600132   0.0191457692
H   -2.780664359   -1.4296799992   -1.5520941717
N   -2.6849224821   -1.2242520458   0.8834679809
C   -2.6628975287   -1.0189902234   2.3319601363
H   -2.9236383916   -2.1398067622   0.5349239872
C   -1.44581656   -0.183671008   2.7004198139
H   -3.5892527631   -0.5282499099   2.6476623223
H   -2.6192774492   -2.0035667301   2.7981113817
C   -1.443386108   1.0970051583   1.8822679509
H   -1.4705010131   0.0642128017   3.7631766212
H   -0.5357783386   -0.7568283893   2.4994427661
N   -1.610657128   0.7782499947   0.4631767651
H   -2.2506181622   1.7656002766   2.1987251919
H   -0.4958181888   1.6282628002   1.99134415
H   -1.4385411139   1.5224707617   -0.1966927309
C   0.115314611   4.1516919244   -0.7205960034
O   -0.7431073823   3.4105754422   -0.9977465955
O   0.969231976   4.8901114695   -0.4486346143
47
23H2+_TS_c2
C   -0.1300211745   -2.8323065123   -1.0729406946
C   -0.8370376423   -3.991695214   -0.790896434
C   -0.5602066364   -4.6409974041   0.4170995519
C   0.386735035   -4.1354102422   1.3089156998
C   1.1083959024   -2.9724993179   1.0151829281
C   0.8485569314   -2.3470709174   -0.1954057209
H   -1.5781814837   -4.3868800528   -1.4762650015
H   -1.1036626776   -5.5463516364   0.6654660157
H   0.5689278677   -4.6487894358   2.2469585923
H   1.8507550163   -2.5872519335   1.705116499
N   -0.1469999307   -1.9866326313   -2.1775070344
C   0.7319142626   -0.9071893018   -1.9614453141
C   -1.0739092063   -2.0856886361   -3.2861412111
N   1.4572231325   -1.2571071581   -0.8059738944
H   0.0435361207   0.1481919949   -1.6501938756
C   1.5094633565   -0.3811085611   -3.1512802187
C   2.2735302282   -0.3108502381   -0.0751615585
H   2.8023249412   0.3409266142   -0.7690054369
H   1.6573799477   0.3049133011   0.5924790555
H   3.0121747436   -0.8546444335   0.5152737075
H   -1.2346756926   -3.1457801242   -3.4988916719
C   -2.4242515745   -1.3906757047   -3.055922313
H   -0.6098784556   -1.653233186   -4.1746759185
H   0.8331039997   0.0035912673   -3.9164233875
H   2.1567689866   0.4411206857   -2.8474786451
H   2.11566693   -1.1891182317   -3.5677573925
N   -3.2664091893   -2.0535153634   -2.0675772513
H   -2.2808769735   -0.3409782847   -2.79117898
H   -2.9762475111   -1.3974844706   -3.9975898378
C   -3.2416848419   -1.8663859215   -0.7338823591
H   -3.8083694404   -2.8376420657   -2.3999380249
N   -3.8454748631   -2.7603293721   0.0536680698
C   -3.8693765076   -2.6460992577   1.5123547356
H   -4.199338315   -3.6060802324   -0.3659806064
C   -2.622686076   -1.9087764788   1.9804230441
H   -4.776897598   -2.1199589216   1.8260759053
H   -3.9017628774   -3.6578148728   1.9172990486
C   -2.5071518629   -0.5884608048   1.2374234343
H   -2.6845154876   -1.7205639085   3.0538148426
H   -1.7376705899   -2.522904764   1.7892709078
N   -2.6253691135   -0.8165135892   -0.2026308549
H   -3.2874065181   0.1097223919   1.5582926139
H   -1.5358726806   -0.1229846582   1.4154935581
H   -2.3132649815   -0.0607777572   -0.8059124775
C   -0.3479893487   1.5380634039   -1.4990821122
O   -1.5550478165   1.5352122756   -1.4051879111
O   0.6513166645   2.1974796617   -1.5294410714
47
23H2+_FA_c2
C   0.779062828   -1.455457596   -0.3589751163
C   0.0585011188   -2.6044149523   -0.0396631852
C   0.3265029048   -3.1851976742   1.1921398322
C   1.2744584164   -2.637650327   2.0755914374
C   1.9885586693   -1.4904903899   1.7561482334
C   1.7194330277   -0.9145369897   0.5166139099
H   -0.6751964794   -3.0288061629   -0.7147956026
H   -0.2115581341   -4.081154787   1.4808092635
H   1.4511518644   -3.1224652229   3.0291974029
H   2.7238135384   -1.0734793371   2.4340560663
N   0.7876493572   -0.6487985474   -1.4959343608
C   1.7009335449   0.3241395994   -1.3288718749
C   -0.1464772242   -0.7706302179   -2.6133150038
N   2.2619431342   0.1964404131   -0.1199169285
H   0.2128429926   3.4540323392   0.9769059346
C   2.1075047722   1.3330386664   -2.3335898603
C   3.3212464872   1.0322821242   0.4322482055
H   3.3368244886   1.9872963971   -0.0890047819
H   3.1046820348   1.2156229934   1.4846347563
H   4.2837211686   0.5280161134   0.3314314318
H   -0.3653174351   -1.831198472   -2.7463848219
C   -1.431590676   0.0320470042   -2.3856821496
H   0.3476413336   -0.4294070241   -3.5224603438
H   1.426881316   1.3428801925   -3.1815969329
H   2.0978001561   2.3306209602   -1.8850172708
H   3.1154559685   1.0972237202   -2.6879217426
N   -2.3021835934   -0.5441171749   -1.3718574813
H   -1.1882595367   1.0682760031   -2.1412261954
H   -1.9921274712   0.0439487732   -3.3218412168
C   -2.2688574723   -0.3119268659   -0.0415264057
H   -2.9111678902   -1.2870918605   -1.6817750453
N   -2.9709230624   -1.128548341   0.7551295223
C   -3.0367998513   -0.9562930608   2.2051151164
H   -3.4055087629   -1.9423225106   0.348657123
C   -1.7332065645   -0.3423535399   2.6935287481
H   -3.8892848371   -0.3195343491   2.4646703302
H   -3.1979149391   -1.9408024429   2.644971849
C   -1.4480698366   0.926446664   1.9075951309
H   -1.80623059   -0.1073947625   3.7570173792
H   -0.9169180613   -1.0575140556   2.5571090956
N   -1.5585907321   0.6816364988   0.4694545851
H   -2.1438889102   1.7233606169   2.1915676502
H   -0.432431712   1.2804058083   2.0990028505
H   -1.1123876683   1.4065497488   -0.1303874145
C   0.5056777526   3.3730410888   -0.0941568191
O   -0.242286384   2.6540116557   -0.8232708493
O   1.5326739492   3.9818502831   -0.453904451
47
23H2+_CO2_c3
C   0.427923624   1.6038745441   0.27387072
C   0.0186774476   1.8449615938   1.5742211657
C   0.9312218024   1.6019354414   2.6161493955
C   2.2107510947   1.1336276093   2.347293892
C   2.633488471   0.9187639665   1.0225408504
C   1.7396924839   1.1811028876   -0.001755097
H   -0.9836332051   2.196213997   1.7963450515
H   0.620677597   1.7745174843   3.642089763
H   2.8975844684   0.9325947496   3.1631849716
H   3.6374692064   0.5630733699   0.8155427455
N   -0.2502590718   1.7593913842   -0.9399909665
C   0.5781507771   1.162075359   -1.995650065
C   -1.6889347485   1.6060305884   -1.0083017082
N   1.9137244848   1.1349797939   -1.3879809792
C   0.5237967574   1.9481416983   -3.2935715892
C   2.8608542818   0.1888964114   -1.9457790606
H   3.8578326237   0.3851752282   -1.5465887075
H   2.5854077878   -0.8526283419   -1.7179974142
H   2.909052774   0.3125000525   -3.029164413
H   -2.0847365652   2.1823991638   -1.8502493573
C   -2.1879402859   0.1525449313   -1.1732806679
H   -2.1121934998   2.0537541721   -0.1071677513
H   1.1716959134   1.49147185   -4.0465711671
H   -0.493724489   1.9509419397   -3.6953510848
H   0.8436830771   2.9784926485   -3.1191094285
N   -1.5153138521   -0.8140965585   -0.3148499852
H   -3.2726536137   0.1232009982   -1.0284761039
H   -2.0200200503   -0.1927174496   -2.1943775827
C   -1.579234848   -0.8515609476   1.0253511318
H   -0.8027574426   -1.3866819664   -0.7465147846
N   -0.6458783295   -1.5237613208   1.7030850308
C   -0.6276921117   -1.6476110145   3.1609179638
H   0.2001827712   -1.7658828835   1.2086170622
C   -2.033585474   -1.462698384   3.7116281544
H   -0.236816265   -2.6360391077   3.4073644294
H   0.0511334638   -0.8917706952   3.5698472824
C   -2.6438366333   -0.1934663777   3.1339163079
H   -2.65824601   -2.3228900096   3.4521878895
H   -1.989204677   -1.3906902189   4.7998421135
N   -2.5723560708   -0.243287086   1.6732530039
H   -3.6942404094   -0.0981098736   3.4077125642
H   -2.1118306   0.6931360003   3.4948414076
H   -3.347322787   0.1166987913   1.1389010323
O   0.4912082567   -3.2223414936   -4.2853405786
C   0.4140947233   -2.9460242715   -3.1597761961
O   0.3413947487   -2.6701473353   -2.0281964376
H   0.2558884036   0.1192096811   -2.2008038026
47
23H2+_TS_c3
C   -0.2153520375   -0.820529995   -0.1389411291
C   -0.5431993719   -0.6926521748   1.2022881349
C   0.4989836144   -0.7624938276   2.1332665456
C   1.8201899081   -0.9503514855   1.7253833221
C   2.1505067461   -1.0574065503   0.369214563
C   1.1155295993   -0.9764581709   -0.5501617473
H   -1.5667796819   -0.5440304177   1.5283715891
H   0.2689951657   -0.6735453667   3.1898237384
H   2.6077635942   -1.0135329387   2.4686671469
H   3.1789509507   -1.1958748858   0.0549024044
N   -0.998442578   -0.7913764278   -1.2903830177
C   -0.2000309856   -1.1456226934   -2.3938998458
C   -2.4444024198   -0.7391280854   -1.2982584088
N   1.1265345004   -0.9895572438   -1.9427995511
C   -0.5743307447   -0.6021557147   -3.7527197334
C   2.2641510093   -1.4661407293   -2.7005238073
H   3.1658971726   -0.9686942894   -2.3412523703
H   2.3875634761   -2.5522154463   -2.5946416836
H   2.1395138606   -1.2216497502   -3.7545974427
H   -2.7891914328   -0.1343186967   -2.1405760253
C   -3.1120489359   -2.1232180543   -1.3778490768
H   -2.7513247925   -0.2120432564   -0.3927781512
H   0.0704615592   -1.0274007449   -4.5221389627
H   -1.6013938586   -0.8748543796   -4.00182357
H   -0.4753397854   0.4860186283   -3.7515276758
N   -2.5895093765   -3.0809671176   -0.4170602328
H   -4.1958384025   -2.0099679813   -1.2810007994
H   -2.9502373385   -2.566626133   -2.3618950736
C   -2.7611302648   -3.0234584647   0.911455503
H   -1.8454293983   -3.6815426679   -0.7652119901
N   -1.9733420804   -3.7575109918   1.7002721589
C   -2.0710295367   -3.7685045401   3.1592595233
H   -1.1746361244   -4.2059589567   1.276681072
C   -3.4936249293   -3.4266418806   3.5747964114
H   -1.7892431158   -4.7641577596   3.5038146013
H   -1.3608103314   -3.0447591892   3.5741620053
C   -3.9290398551   -2.1391631319   2.8908127771
H   -4.1702663433   -4.2410567997   3.2987836018
H   -3.5371513662   -3.3000934768   4.6578394763
N   -3.7092778119   -2.2504445851   1.4460422548
H   -4.9906918857   -1.9489049847   3.0470051426
H   -3.3672356733   -1.2831823681   3.2791497359
H   -4.3734229679   -1.8093355038   0.8294496209
O   0.1900253484   -3.8390338755   -4.0783676799
C   -0.2316955554   -3.8031431667   -2.9572995663
O   -0.5908823818   -4.4284610254   -1.986210647
H   -0.3502461414   -2.4121297028   -2.594575141
47
23H2+_FA_c3
C   0.5951334004   1.3571726801   0.1646014007
C   0.3303968948   1.4773671197   1.5280497476
C   1.3831626544   1.2140700232   2.391406745
C   2.6570324293   0.8505735834   1.9149110786
C   2.9217796662   0.746163317   0.5574786079
C   1.8595461694   1.0092202613   -0.3043412857
H   -0.6456741296   1.7602297182   1.9042514532
H   1.2195353756   1.2922676032   3.4606221052
H   3.4503862903   0.6510664884   2.6265017418
H   3.9010152813   0.4681756163   0.186758001
N   -0.2098040685   1.5337203899   -0.9600566265
C   0.5319839057   1.3065960132   -2.0576538248
C   -1.6508805763   1.7733567779   -0.9124636187
N   1.7793058249   0.9906976917   -1.6912682089
C   0.0522506068   1.38819612   -3.4589397197
C   2.9038813802   0.6843329816   -2.5686814849
H   3.6341949753   1.4932467394   -2.5202134916
H   3.3473531747   -0.2562705061   -2.2377293563
H   2.5492927004   0.5698838314   -3.5904974771
H   -1.9261286818   2.5241790092   -1.6542239505
C   -2.4478902571   0.4768655814   -1.1398615569
H   -1.8636913891   2.2032168754   0.0660667894
H   -0.0109186477   0.3876733797   -3.8961404485
H   -0.9321500384   1.8501132664   -3.5079938448
H   0.7400664701   1.9880886167   -4.0577312502
N   -1.9352153335   -0.6564941307   -0.3946092586
H   -3.5024983102   0.667915557   -0.9224980779
H   -2.4044396981   0.1913542474   -2.192046456
C   -1.9357080287   -0.7591385031   0.9495604554
H   -1.1929816577   -1.2110910802   -0.8436038184
N   -1.0692589147   -1.5937339478   1.5168947717
C   -1.0044826595   -1.830481828   2.9546506343
H   -0.3546384434   -1.9858254786   0.8940881989
C   -2.3560335254   -1.5314112892   3.5871190233
H   -0.7206322188   -2.872452434   3.1108577783
H   -0.2254718145   -1.1950265537   3.3916514844
C   -2.8246747427   -0.1478977464   3.1580223565
H   -3.0889388911   -2.2826067888   3.2766018235
H   -2.270078978   -1.5695531963   4.674543629
N   -2.7840686465   -0.0433497614   1.6969508486
H   -3.8517748728   0.0368186971   3.4729107719
H   -2.1890744777   0.6283063553   3.5975085807
H   -3.529780349   0.453285007   1.2354501877
O   2.5181136229   -2.3611900477   -1.0873656262
C   1.3624326355   -2.1681617382   -1.5032949516
O   0.2863204205   -2.2066948274   -0.8318353538
H   1.2376164719   -1.9322186912   -2.5845995273
47
23H2+_FA2HB_c3
C   0.5653959871   1.4660474339   0.2169184104
C   0.2885614688   1.6322987981   1.5726738314
C   1.3266028342   1.3756183559   2.4563727981
C   2.5987874404   0.9777849035   2.0052542177
C   2.8759973762   0.8266750817   0.6541069524
C   1.8270756262   1.0758613657   -0.2282392795
H   -0.6878119044   1.9394423186   1.9286370606
H   1.1519676449   1.4862951759   3.5209485755
H   3.3820252434   0.7888873729   2.7308461478
H   3.8578457496   0.5278969322   0.3062338999
N   -0.2269092873   1.6166097118   -0.9203628971
C   0.5147938216   1.3224729326   -2.0002626149
C   -1.6691578327   1.8476485017   -0.8972549432
N   1.7535373478   1.0019774795   -1.6138129559
C   0.0388915855   1.3151686134   -3.4021572029
C   2.8474411116   0.5882741903   -2.4818402234
H   3.536130468   1.4194466587   -2.6401941997
H   3.3706519136   -0.2422646686   -2.0077703711
H   2.4471415636   0.2469547043   -3.4340540752
H   -1.9346813397   2.6024713571   -1.6388562512
C   -2.4516108152   0.5445023779   -1.1504302398
H   -1.9022043817   2.2665322085   0.0811277519
H   -0.0858919737   0.2752590774   -3.7205995651
H   -0.9131065639   1.8352124618   -3.495776298
H   0.7637656551   1.8058362294   -4.0536358947
N   -1.8925319161   -0.6086290197   -0.4721047131
H   -3.5026415565   0.7086797153   -0.8960930203
H   -2.4338855087   0.3016261578   -2.2141927337
C   -1.8360511424   -0.7539750404   0.8657451515
H   -1.1615820691   -1.1058143176   -1.0173872637
N   -0.9348544953   -1.5831051381   1.3783171977
C   -0.8244676146   -1.861310015   2.8061183972
H   -0.198857045   -1.949548618   0.7429587955
C   -2.1563969183   -1.603173908   3.4952908478
H   -0.5192961429   -2.9030699409   2.92126762
H   -0.0403500645   -1.2283215704   3.2382089445
C   -2.6596685662   -0.2163186502   3.1192799944
H   -2.8891081507   -2.3568795149   3.1900844097
H   -2.0307810936   -1.6698321826   4.5776309451
N   -2.6763078025   -0.0767451372   1.6620708307
H   -3.6756244276   -0.0523035168   3.4785212817
H   -2.0165854309   0.556623133   3.5543944353
H   -3.4572075947   0.3993499919   1.2389514825
O   1.0727841419   -2.5345424543   -0.2847726974
C   0.9946062679   -2.2954468176   -1.5158277903
O   0.0800203863   -1.6589786965   -2.1040436781
H   1.8174570044   -2.6806420341   -2.1524790709
50
24H2+_CO2_c1
C   0.9068665249   0.47383783   1.4007125104
C   1.3443008959   -0.302924597   2.4618371211
C   0.6581609506   -1.4966608239   2.7377286038
C   -0.4368624419   -1.8818874568   1.9733709888
C   -0.8871709112   -1.08410935   0.9077295635
C   -0.2075098055   0.0915835999   0.6364788734
H   2.1975591191   -0.0065297763   3.0625070517
H   0.9870086111   -2.1190084572   3.563593742
H   -0.9602192675   -2.8049651357   2.2006541948
H   -1.7385969053   -1.3992909884   0.3131630928
N   1.4462148411   1.6423921813   0.8536381199
C   0.4123847051   2.2079497849   -0.0239126263
C   2.125196496   2.5722015667   1.7376364413
N   -0.3561949862   1.013935478   -0.4156573895
H   -0.2436788751   2.8886389596   0.5605975372
C   0.9925114531   2.9639567626   -1.2040937911
C   -1.6761656716   1.2169686227   -1.0076415604
H   -2.3072644241   0.3834479727   -0.6946686209
C   -1.6948940635   1.2933437671   -2.5380122285
H   -2.1344980172   2.1253360412   -0.5941927031
H   1.4420103523   2.9965768076   2.4898698836
H   2.9426888539   2.0621048234   2.2501098784
H   2.5594478548   3.3864972051   1.155361941
H   1.6109874192   3.79521259   -0.856340277
H   1.6077936121   2.3007671226   -1.8186257905
H   0.1950840517   3.3902777203   -1.8167847254
H   -1.3771557604   2.2789896921   -2.8907281878
C   -0.8207690338   0.2603781647   -3.2490624717
H   -2.7366403035   1.1768167824   -2.8557993039
N   -0.999724068   -1.1017348457   -2.7509038221
H   -1.0530130388   0.2612295447   -4.3174281697
H   0.2326964629   0.5259901557   -3.1635718155
H   -1.8623964792   -1.564140423   -2.9996079919
C   -0.0612735763   -1.8559534239   -2.158319137
N   1.0843783573   -1.3044920598   -1.7422818706
C   2.0838015115   -2.0454165608   -0.9692177924
H   1.0247279101   -0.3084838062   -1.5514954478
C   2.0344522921   -3.5208824277   -1.3306599685
H   3.0606958294   -1.6156564668   -1.1963137363
H   1.8843772462   -1.9060533611   0.09965838
C   0.6029601094   -4.0210961078   -1.2045691255
H   2.3913476969   -3.6736894785   -2.3538888711
H   2.6845282041   -4.081420611   -0.6562581249
N   -0.2738401125   -3.1661252224   -2.0045768146
H   0.5037604433   -5.0384085775   -1.5831733566
H   0.2777649004   -4.005328306   -0.1584251819
H   -1.0955036717   -3.573885163   -2.4239197174
C   -2.0199529566   1.4609741507   3.1109167231
O   -1.7308570991   0.8304464387   4.0454011174
O   -2.3215662357   2.1041496613   2.186916856
50
24H2+_TS_c1
C   0.8393975355   -1.2985852261   -0.3180215175
C   1.4622706058   -2.1843649438   0.5494262608
C   0.8869476083   -3.4499706969   0.7029686122
C   -0.2720062851   -3.8029308316   0.0094624851
C   -0.8990435172   -2.906410665   -0.8621340318
C   -0.3267833088   -1.6520615883   -1.0124881937
H   2.3580453411   -1.9097234814   1.094849794
H   1.3480617707   -4.1640938054   1.3767090768
H   -0.7059094374   -4.7866832784   0.1550141607
H   -1.8028638685   -3.1901981639   -1.3892093925
N   1.173255605   0.0009472922   -0.6938422596
C   0.0672488279   0.5456117124   -1.3676699503
C   2.0831528481   0.8237965838   0.0782688652
N   -0.6931606737   -0.5521654122   -1.7843085206
H   -0.6672689871   1.1160449664   -0.4327498425
C   0.2746328092   1.7171824731   -2.2942925978
C   -1.9070347158   -0.4542180786   -2.5790109318
H   -2.4927139272   -1.3503818266   -2.3715042638
C   -1.65965049   -0.3283464976   -4.0911513131
H   -2.503129814   0.3934083545   -2.2252888104
H   1.6097982605   1.176183305   1.0033916114
H   2.9679263898   0.2375481218   0.3271003206
H   2.4046737724   1.6800666715   -0.5138424556
H   0.7525425438   2.5388879173   -1.7597852821
H   0.9057487254   1.4261411813   -3.1382174392
H   -0.6862404748   2.0807602294   -2.6609604177
H   -1.4326921395   0.7057983447   -4.3639585982
C   -0.5113803846   -1.1875622075   -4.6088733705
H   -2.5903566378   -0.5848938678   -4.6076660495
N   -0.7157081737   -2.6006186644   -4.3134196009
H   -0.3904884724   -1.0472955868   -5.6864623829
H   0.4089076097   -0.8515716427   -4.1306163457
H   -1.5886060281   -2.9990359229   -4.6298259554
C   0.1874022734   -3.4575152804   -3.8125746637
N   1.4310794701   -3.071415609   -3.5303446658
C   2.388693985   -3.9259201188   -2.8270544043
H   1.7098187842   -2.1287894395   -3.746385585
C   2.1451026544   -5.375669799   -3.2164627103
H   3.3880944785   -3.6013198011   -3.1166125421
H   2.2753418189   -3.784416401   -1.7469170773
C   0.6864624369   -5.7265457484   -2.9690859938
H   2.3953404053   -5.5233990087   -4.2714171169
H   2.7820740426   -6.0310338574   -2.6198053248
N   -0.1775937101   -4.726834826   -3.5974739487
H   0.4368927082   -6.6970600988   -3.3997750402
H   0.4781185753   -5.7581028475   -1.8944188654
H   -1.154035341   -4.958743404   -3.7036530331
C   -1.5762865439   1.4465423992   0.560123111
O   -1.2212790515   2.4881652781   1.0589588498
O   -2.4029539039   0.565359797   0.5730493468
50
24H2+_FA_c1
C   0.8251579452   0.4181244368   1.3047310452
C   1.4757373584   -0.4582303927   2.1719648821
C   0.895873918   -1.706153237   2.3472565334
C   -0.2911162722   -2.0656856419   1.6827853979
C   -0.9339053637   -1.1928441536   0.817146333
C   -0.3476146668   0.058949872   0.6392938004
H   2.3835876822   -0.1805292747   2.693763882
H   1.3650559904   -2.4191674061   3.0159093655
H   -0.7203037945   -3.0460634792   1.8577691016
H   -1.8515747074   -1.4772707508   0.3165716797
N   1.113181107   1.7221525764   0.9246808832
C   0.1537385817   2.1531910276   0.101620225
C   2.156057935   2.5625645812   1.496611037
N   -0.7278898378   1.1648836951   -0.118117057
H   -2.3608773826   3.4226498591   1.5089017496
C   0.0831193167   3.5246404306   -0.4526383746
C   -1.87564946   1.2107831597   -1.0278411329
H   -2.452663057   0.3079938993   -0.8327336665
C   -1.4768442237   1.2905608231   -2.5058220133
H   -2.5091908316   2.0566034907   -0.7529108515
H   1.7296641428   3.1370847673   2.3216150491
H   2.9627387611   1.9252058264   1.8534664052
H   2.5516791468   3.2280161927   0.73060889
H   0.2614264991   4.2401626363   0.3523413978
H   0.8384850248   3.6641971174   -1.2314374005
H   -0.9002219294   3.7239474168   -0.8757945416
H   -1.1669724738   2.3058363965   -2.7688272893
C   -0.3396525431   0.3543006885   -2.9056177893
H   -2.3725626239   1.0785988676   -3.097726239
N   -0.6554223662   -1.0365627247   -2.6043722861
H   -0.1208501194   0.4713251818   -3.9704327058
H   0.5590383657   0.6419072483   -2.3574732307
H   -1.5344585709   -1.3840110145   -2.9623964885
C   0.1834502252   -1.9495298355   -2.085548164
N   1.4503578016   -1.6454607891   -1.805920083
C   2.3577657113   -2.5725254322   -1.1258246911
H   1.8261546526   -0.7716630889   -2.1358293516
C   1.9989814628   -4.0001489257   -1.5087817613
H   3.3716672623   -2.3215782342   -1.4366726473
H   2.2808936337   -2.424385963   -0.0438581157
C   0.5243629571   -4.2431948545   -1.228467015
H   2.2135866088   -4.1640374817   -2.5691029712
H   2.5988655629   -4.7018380283   -0.9267165936
N   -0.2778276846   -3.177222142   -1.8299734548
H   0.1930263759   -5.1896378622   -1.6574255956
H   0.3378137499   -4.2676079368   -0.1496639403
H   -1.2697803669   -3.3367398212   -1.924107586
C   -1.9396186278   2.8409145604   2.3689823885
O   -0.7983621032   3.1928008041   2.7597128368
O   -2.6624847724   1.9176379149   2.8142011541
50
24H2+_CO2_c2
C   0.0888581649   0.4825151751   2.1319032271
C   1.0916250232   -0.3360555598   2.6217267792
C   0.9523172918   -1.7276523629   2.4641491495
C   -0.1636377506   -2.2602143991   1.832269676
C   -1.1700783895   -1.4250706992   1.315133564
C   -1.0208605189   -0.0551117563   1.4523416578
H   1.9607378179   0.0773118374   3.12286901
H   1.7287647644   -2.3859298226   2.8410101096
H   -0.2631529908   -3.3358553126   1.7236785838
H   -2.0279121131   -1.8532976099   0.8075623054
N   -0.0755401906   1.8682138811   2.2258613326
C   -1.102413613   2.2492161128   1.2485098642
C   1.0988877463   2.7141299422   2.2993933338
N   -1.8488756725   0.999352887   1.0696049365
H   -0.6047288032   2.5499752989   0.3000089134
C   -1.9836943271   3.3945130184   1.7144284672
C   -2.8080857485   0.8820906938   -0.0147463899
H   -3.1766859292   -0.1461484575   -0.0139159165
C   -2.2772694653   1.2557779083   -1.4090908855
H   -3.673536211   1.5156414388   0.2043053396
H   0.7964280866   3.7532824631   2.440571793
H   1.7072286882   2.4277747702   3.1594536551
H   1.7164026537   2.6445597198   1.3903980176
H   -2.4890606767   3.1238695855   2.6451114124
H   -1.3874109599   4.2963941227   1.8764095008
H   -2.7337513088   3.6312174594   0.9540693068
H   -2.0924466316   2.33339121   -1.4649573213
C   -0.9815532066   0.5580443649   -1.8062952601
H   -3.0623992367   1.0464889373   -2.1444804392
N   -1.1583602436   -0.8841639856   -1.9072839488
H   -0.6110911932   0.9645049729   -2.7537074283
H   -0.2305000372   0.7560784725   -1.0365273262
H   -2.0457688796   -1.222541422   -2.250760635
C   -0.1948504849   -1.7913887136   -1.6933486685
N   1.0575278698   -1.4102691513   -1.4480785538
C   2.1186884194   -2.3514296439   -1.0910630634
H   1.2869156623   -0.4285164037   -1.482507729
C   1.869019564   -3.6789977385   -1.7908272711
H   3.0646248911   -1.9111204596   -1.4068119629
H   2.1382898356   -2.477730541   -0.0036375324
C   0.4621982232   -4.1627527506   -1.4733514212
H   1.9896145336   -3.5572694071   -2.8716420089
H   2.5934672302   -4.4202235689   -1.4486891913
N   -0.5002777197   -3.0935746743   -1.7388441495
H   0.1911257018   -5.0160179264   -2.0965392582
H   0.3890153753   -4.4652835518   -0.4233997277
H   -1.474927162   -3.3456414624   -1.8021483225
C   2.4531630711   2.4912496238   -1.7470410011
O   2.5738274287   3.5435618717   -2.2238096636
O   2.3341084205   1.436337613   -1.2626198592
50
24H2+_TS_c2
C   0.6882443762   -1.3869347345   0.0416081019
C   1.471200975   -2.261586645   0.7798276243
C   1.1255807489   -3.6181077672   0.7543687246
C   0.0345585429   -4.0675229666   0.010464434
C   -0.7368281844   -3.1840719918   -0.7544392917
C   -0.3829412352   -1.8433258994   -0.739690561
H   2.3123350034   -1.9117932876   1.3678949255
H   1.7159309252   -4.3267336829   1.3253237561
H   -0.2242027933   -5.121175923   0.0189324643
H   -1.5758918798   -3.5481023825   -1.3366865982
N   0.7178650901   0.00007571   -0.0573223532
C   -0.1651655259   0.4065072197   -1.0809110359
C   1.8633098771   0.7921539464   0.3303132489
N   -0.932017318   -0.7348223332   -1.3776036975
H   0.5770774808   0.6687788494   -2.094427367
C   -0.8840622155   1.7280323893   -0.9173775585
C   -2.1900030792   -0.7306373661   -2.1074400679
H   -2.6066032796   -1.7333535107   -2.00751362
C   -2.0857399583   -0.3658310563   -3.5917774838
H   -2.8942557064   -0.0500916521   -1.6180681191
H   1.5845314998   1.842791025   0.4049355072
H   2.21270644   0.4652715951   1.310204157
H   2.6843365444   0.6868125401   -0.3928059078
H   -1.548541156   1.6742335617   -0.051222939
H   -0.1665072606   2.536348815   -0.7746641856
H   -1.466955623   1.9616260348   -1.8093719631
H   -1.922899901   0.7093280934   -3.719773893
C   -0.9750469722   -1.0779843499   -4.3607617075
H   -3.0592167909   -0.5821032947   -4.0440865866
N   -0.9852033084   -2.5227297722   -4.1702410201
H   -1.0656362224   -0.853833149   -5.4273942371
H   -0.0116944202   -0.6873592269   -4.0447651163
H   -1.8072712168   -3.0098685802   -4.4980537423
C   0.0606271365   -3.2878636866   -3.8123359748
N   1.2395663859   -2.757564719   -3.4966940204
C   2.335232673   -3.5457876996   -2.933443531
H   1.3602417682   -1.7511556797   -3.4924301865
C   2.2986717851   -4.9526658893   -3.5087363947
H   3.2651090692   -3.0376892103   -3.1907700145
H   2.2420009955   -3.5669032964   -1.8417939811
C   0.9159247337   -5.5483815155   -3.2943084423
H   2.5339296462   -4.924074547   -4.5771039339
H   3.0449514372   -5.5752276988   -3.0118867627
N   -0.1013951127   -4.6172823719   -3.7813155792
H   0.799782658   -6.4823380619   -3.8455541611
H   0.7466285489   -5.7494443213   -2.2311676841
H   -1.0239510666   -4.984424985   -3.9585227059
C   1.661038264   1.077665417   -2.9615665123
O   1.7278248871   2.2719685824   -2.9083168551
O   2.1142407345   0.050464475   -3.4111841518
50
24H2+_FA_c2
C   0.1728391512   0.1788357484   2.0652686192
C   1.0454042035   -0.6946173927   2.7127801566
C   0.7213382468   -2.0432180969   2.6764003606
C   -0.4353063722   -2.5038278686   2.0214361978
C   -1.3027919187   -1.6323230773   1.3784998459
C   -0.9710869672   -0.2787716878   1.4082100063
H   1.9335789835   -0.3434808316   3.2245317434
H   1.3741577375   -2.7582305272   3.164736545
H   -0.6574408761   -3.5653869897   2.0207254952
H   -2.1889168104   -1.9983522464   0.8737582681
N   0.1864452721   1.5581632142   1.9206281251
C   -0.8754012022   1.9275052294   1.2007273593
C   1.2447087622   2.4670231372   2.3424250862
N   -1.6000818939   0.8453850303   0.8753194045
H   2.4058051548   2.4912186131   -2.2439715233
C   -1.162396038   3.3285139132   0.824302038
C   -2.8477303604   0.8258924438   0.1037844218
H   -3.2339075342   -0.1888556748   0.1881501018
C   -2.6857743294   1.2089704087   -1.3712383408
H   -3.569853336   1.4827882437   0.5929361268
H   0.9082281257   3.0701677593   3.1874579919
H   2.1077664142   1.8761603991   2.6421113245
H   1.5215872079   3.0960328865   1.4933677552
H   -1.0436792038   3.9774072857   1.6947249356
H   -0.4330569681   3.6383929533   0.0648396918
H   -2.1753545267   3.4412684321   0.4422584133
H   -2.6196378118   2.2945709736   -1.4849747034
C   -1.4600469394   0.6121161289   -2.0562665027
H   -3.6050919774   0.9025038571   -1.8810768111
N   -1.4112239142   -0.8387502239   -1.9222006007
H   -1.466079302   0.8874877013   -3.1156910809
H   -0.5622214187   1.0445088021   -1.6146625156
H   -2.2064112266   -1.3448725464   -2.2860356169
C   -0.3123158489   -1.5755975512   -1.6639686935
N   0.8508959233   -1.0162375835   -1.3610067135
C   2.0115528168   -1.8012099171   -0.9429589648
H   0.9611569942   0.0089920316   -1.2739540375
C   1.9861405797   -3.1713260258   -1.6011982529
H   2.9012597212   -1.2399051831   -1.2326572242
H   2.0104198291   -1.8966613593   0.1487355888
C   0.6414510792   -3.8290716954   -1.3326557561
H   2.1440555197   -3.0710708932   -2.6795957678
H   2.7866705581   -3.7930754049   -1.195946643
N   -0.4296490015   -2.9125646169   -1.7156193855
H   0.5235686575   -4.7412942149   -1.9190893356
H   0.546009119   -4.085622226   -0.2714077509
H   -1.3489948306   -3.30045095   -1.861248193
C   1.8331253048   2.6407062689   -1.3015835239
O   1.7543310033   3.8039605391   -0.854483641
O   1.3228362433   1.6034927843   -0.7876430241
50
24H2+_CO2_c3
C   0.1104540941   1.8611539972   0.7949226092
C   0.0285059738   1.7596905313   2.1720240049
C   1.1037287134   1.1665436194   2.8612309743
C   2.2090236846   0.6888934153   2.1709990897
C   2.2824759831   0.7765624804   0.7680561788
C   1.2239708602   1.3585082576   0.0919554823
H   -0.8366634303   2.1284616117   2.7133164381
H   1.0582997124   1.0776574927   3.9420479764
H   3.0300845614   0.2307065225   2.7137278596
H   3.1434700346   0.3791748088   0.2405743887
N   -0.7600825146   2.4581357313   -0.1238861216
C   -0.3817586345   1.9647035753   -1.4530378605
C   -2.1760047062   2.5117395892   0.1791934227
N   1.0247111613   1.6093673233   -1.2604198689
H   -0.9846268341   1.0593981276   -1.6912214792
C   -0.5920839565   2.9858672169   -2.5563438662
C   1.7678373212   0.9536068968   -2.3183322141
H   2.8044075217   0.8572396842   -1.9815407026
C   1.2569437601   -0.4134699205   -2.8018482489
H   1.7930168881   1.6273204172   -3.1806105025
H   -2.699338719   3.0709191223   -0.5983320263
H   -2.6243617976   1.5086625661   0.2543236809
H   -2.331082869   3.0363740077   1.1238324724
H   -0.3169583788   2.5654133595   -3.5275605779
H   -1.6453254662   3.2719954819   -2.6141714338
H   0.0126331035   3.8759842313   -2.3639347037
H   1.8674668102   -0.689023822   -3.6674245154
C   1.3564131945   -1.560142492   -1.7970855225
H   0.2287755821   -0.3343494123   -3.1758746953
N   0.3119845035   -1.4752596439   -0.7830398783
H   2.3304813913   -1.5146582743   -1.300392533
H   1.2890042203   -2.5200954675   -2.3206821103
H   -0.6018864072   -1.1590826738   -1.0778260581
C   0.4151154597   -1.9088279103   0.4791090223
N   -0.5587830911   -1.6097534047   1.3463370694
C   -0.5660480501   -2.0301629014   2.7473966988
H   -1.1772987342   -0.8540241792   1.0906245931
C   0.3181422366   -3.2549072989   2.9276712306
H   -1.598405703   -2.2483928175   3.0265167331
H   -0.2055211039   -1.201863745   3.3656231206
C   1.6690690695   -3.00470521   2.2716368326
H   -0.1518619694   -4.1338158932   2.4756864772
H   0.4505229307   -3.4505203927   3.9933707575
N   1.4595462079   -2.6381325235   0.872074765
H   2.2905441082   -3.8996075789   2.2869815778
H   2.2064540544   -2.1986974741   2.7825669236
H   2.0922328232   -2.9959555516   0.1746434577
C   -3.6106103869   -0.788221841   -1.9040367876
O   -2.7777036285   -1.0061382626   -1.1159168409
O   -4.4419555844   -0.5714403766   -2.6852192896
50
24H2+_TS_c3
C   -0.7430306131   1.3151325055   1.4494870547
C   -0.7734650705   1.3401336393   2.8351618143
C   0.3134095224   0.7781420327   3.5160389201
C   1.3832281783   0.213977507   2.8219431024
C   1.3974428278   0.1674253311   1.4226715259
C   0.3142991416   0.7134471719   0.7518164374
H   -1.6007324519   1.7847103589   3.3771019023
H   0.3199485668   0.7842656338   4.6008895035
H   2.2204239818   -0.2029158512   3.3719023659
H   2.2268377157   -0.2894150917   0.8943378912
N   -1.6179615597   1.8484103803   0.5065708759
C   -1.2661486313   1.3465237005   -0.7674590648
C   -2.977390885   2.217983518   0.8328300694
N   0.0318477696   0.8283893992   -0.6032411811
H   -2.0730019187   0.3765276388   -0.9878325875
C   -1.5354651959   2.2108493249   -1.9793674407
C   0.86871193   0.3313452944   -1.6808120905
H   1.9006776957   0.3480482891   -1.3196682292
C   0.5218969721   -1.0657211455   -2.2106693435
H   0.8230857421   1.0452246006   -2.506854939
H   -3.4123601405   2.8015627997   0.0221905341
H   -3.6002671185   1.3302056402   1.0133307243
H   -2.9769774871   2.8361075049   1.7312128721
H   -1.3452573614   1.651510074   -2.8970700553
H   -2.5796382795   2.522762323   -2.0000175918
H   -0.891329406   3.0930033131   -1.9468163479
H   1.1621801936   -1.2417616327   -3.080091599
C   0.7433191953   -2.2213743304   -1.2336475752
H   -0.5083982439   -1.087709105   -2.5857692154
N   -0.2987047366   -2.2478064501   -0.2172641226
H   1.7178920192   -2.1016835111   -0.7501334452
H   0.7589682719   -3.1693847811   -1.7813221359
H   -1.2375553303   -1.9808651084   -0.4971417198
C   -0.1603527335   -2.59306196   1.0665302193
N   -1.1733479145   -2.3469104037   1.904579989
C   -1.1532070239   -2.6719418965   3.3292648456
H   -1.9373891233   -1.7889641372   1.5477931993
C   -0.1644800888   -3.8000463019   3.5860622353
H   -2.1633161903   -2.9640961134   3.6211357547
H   -0.8729489532   -1.7774730493   3.8955534217
C   1.1692612169   -3.4684962   2.930687645
H   -0.5504840263   -4.7399760533   3.1795420914
H   -0.0276399077   -3.9253398311   4.661718797
N   0.9530125706   -3.176984336   1.5145299534
H   1.8596588747   -4.3095828667   2.9913517122
H   1.634071482   -2.6035535977   3.4153172684
H   1.6432435295   -3.4787891781   0.8458660324
C   -3.2835386368   -0.4391428322   -1.1327608113
O   -3.0739363227   -1.4332564066   -0.4759628237
O   -4.038424047   0.1729891899   -1.8279684391
50
24H2+_FA_c3
C   0.0272695738   1.8271474781   0.8031115533
C   -0.0916439509   1.8228169147   2.190497419
C   0.9819718878   1.3070069777   2.9031201866
C   2.1289525974   0.8178603268   2.2524683874
C   2.2412213428   0.8232459928   0.8683747567
C   1.1606689984   1.3375177334   0.1555945941
H   -0.9775962445   2.1990958101   2.688501252
H   0.9353826269   1.2787813013   3.9861948228
H   2.9481818096   0.4269159915   2.8459188279
H   3.1276690764   0.4376099661   0.3785452279
N   -0.845578272   2.2524393281   -0.1880311805
C   -0.2934955334   2.0149513535   -1.3828673969
C   -2.1890797928   2.7464510886   0.0695667208
N   0.9231680077   1.4729344125   -1.2102510435
H   -4.1005010812   -0.4907555059   -0.7981418113
C   -0.9453556996   2.2817939277   -2.6850436754
C   1.8254799884   1.0192296294   -2.2724136097
H   2.8267215291   0.9864566203   -1.8394654333
C   1.4486058995   -0.3360998401   -2.8729692487
H   1.8477392798   1.7849563102   -3.0490431872
H   -2.1341317468   3.65435046   0.6715489041
H   -2.6856217397   2.9649252327   -0.8726464082
H   -2.751587409   1.9744359012   0.5970044007
H   -0.23666985   2.1815596712   -3.5053470598
H   -1.7616793466   1.5601265816   -2.8273286154
H   -1.3523090779   3.2946834824   -2.705850533
H   2.1453696203   -0.5190358185   -3.695716641
C   1.5334729982   -1.5222153553   -1.9127282221
H   0.4483660243   -0.2889127418   -3.3180470286
N   0.4395303227   -1.4957662833   -0.9547000953
H   2.4915057232   -1.4798793476   -1.3833400076
H   1.5158906174   -2.4549730715   -2.4862065544
H   -0.4537883491   -1.0683153183   -1.2280451889
C   0.4986062328   -1.9064065933   0.3180681226
N   -0.5442565941   -1.6576050042   1.1133664863
C   -0.61753302   -2.0679774394   2.511067238
H   -1.3212974358   -1.1479022672   0.683149395
C   0.3182291758   -3.242062346   2.7628009251
H   -1.6522303626   -2.3407553955   2.7269224598
H   -0.3479908706   -1.2207810721   3.1516719383
C   1.6968491234   -2.9198090988   2.2026216026
H   -0.0717191699   -4.1445813331   2.281616142
H   0.3894349618   -3.4315304516   3.8355773098
N   1.5726907746   -2.5471851561   0.7956105076
H   2.3591019676   -3.7839213239   2.2587933729
H   2.1565197044   -2.0967198889   2.7615234581
H   2.3057778763   -2.8114606497   0.1584007571
C   -3.2033034949   -0.2813844507   -1.4195808341
O   -2.0882027754   -0.3943320189   -0.8263273277
O   -3.3849969237   0.0502922797   -2.6066826664
43
23Hn1
C   -1.2832014759   -0.1659211612   -0.0134269009
C   -2.2222937322   -0.0551248357   0.997303624
C   -1.7839376896   -0.1722905943   2.3290713443
C   -0.4471573059   -0.4007147734   2.6267462622
C   0.5058838177   -0.516987174   1.5956487778
C   0.0743103891   -0.3911661805   0.2886551333
H   -3.2742795291   0.088463032   0.7762842828
H   -2.5118935424   -0.0995506298   3.1314301856
H   -0.1295713758   -0.5041870467   3.6595724589
H   1.5495032514   -0.7029050844   1.8283046224
N   -1.3976573163   -0.0431214493   -1.3906375277
C   -0.1655140463   -0.5374866649   -2.0029051945
C   -2.6421902992   -0.0305593162   -2.1242535404
N   0.8053367804   -0.397275974   -0.9082751142
H   -0.2659490618   -1.6137953144   -2.2568056382
C   0.230800403   0.2328981499   -3.2508303062
C   1.9827473694   -1.2386203556   -0.9932339918
H   2.6916471991   -0.9663079358   -0.2090484303
H   1.7344576566   -2.3075926679   -0.8909343814
H   2.4786179347   -1.085333352   -1.9538303085
H   -2.5187734841   0.6183367416   -2.9995028212
C   -3.1732373664   -1.385245205   -2.6295642662
H   -3.4010521569   0.4442786394   -1.4952563086
H   1.2043427614   -0.1091519034   -3.6118372992
H   -0.4904460031   0.0650953737   -4.0559167959
H   0.2858517126   1.3032188623   -3.0335391721
N   -3.7608299009   -2.2696539348   -1.6340305097
H   -3.9575840004   -1.1722768268   -3.3618813251
H   -2.3891162183   -1.9106678947   -3.1823484497
C   -3.0283685961   -2.9521622788   -0.669286423
H   -4.6092192048   -1.9051913521   -1.219757397
N   -3.5616903217   -3.1275686865   0.4920174516
C   -2.8188687959   -3.9341749694   1.453200961
C   -1.3070229788   -3.8727256759   1.2460610216
H   -3.0692728538   -3.5782378547   2.4586123871
H   -3.1561107892   -4.9812235727   1.4026867684
C   -0.9874921558   -4.2308376306   -0.197043892
H   -0.9528972695   -2.8582132265   1.4562494747
H   -0.7926622911   -4.5620506381   1.9223530325
N   -1.7880651973   -3.3869075033   -1.072811715
H   0.0693322892   -4.0567151343   -0.4216104395
H   -1.1990753973   -5.2939645934   -0.3780924201
H   -1.6662722087   -3.535749408   -2.06269222
46
25n1c1
C   -1.3209748865   -0.1489861295   -0.1164136399
C   -2.3095495259   -0.0360862898   0.8460683921
C   -1.9461672679   -0.203495931   2.1946027493
C   -0.6326454823   -0.4760697977   2.5531123122
C   0.3705500073   -0.5899130592   1.5715248433
C   0.0126978822   -0.4171231899   0.2468692581
H   -3.3451917774   0.1414461201   0.575589228
H   -2.7138689622   -0.1346407968   2.9588611474
H   -0.3728375506   -0.6187704769   3.5971421928
H   1.3947139528   -0.8101773946   1.8542170213
N   -1.3622711513   0.005058373   -1.4992747572
C   -0.1121567238   -0.5137898968   -2.0547534947
C   -2.5774765563   0.0181508345   -2.2785818789
N   0.8009984448   -0.4067159106   -0.9110364356
H   -0.2191716782   -1.5869792192   -2.33282225
C   0.3651365468   0.2546442278   -3.2745914623
C   1.9946725743   -1.2264761999   -0.9556028681
H   2.6493758946   -0.9714647442   -0.1205245185
H   1.7624315832   -2.3025489012   -0.9064488949
H   2.5447055302   -1.0305790359   -1.8777690629
H   -2.3843078208   0.542346645   -3.2196338783
C   -3.1863036453   -1.3522077638   -2.621896276
H   -3.3201504667   0.6137288927   -1.7394330265
H   1.3457558653   -0.1101049874   -3.5906578364
H   -0.3182948961   0.1113525998   -4.1159780384
H   0.4361266182   1.320646118   -3.0430006858
N   -3.7215199475   -2.0473298344   -1.4638539663
H   -4.0191566959   -1.1918220898   -3.3105745762
H   -2.4677130682   -1.9712910736   -3.1647709327
C   -3.0528132145   -2.8539072145   -0.6375137755
H   -4.5721571103   -1.6817634484   -1.0101242107
N   -3.5487013924   -3.1333091422   0.5961933729
C   -2.8236549984   -4.1032269756   1.4319634392
C   -1.3247660871   -3.956852233   1.2442423313
H   -3.1165322317   -3.9011516564   2.4582326119
H   -3.1529999426   -5.117462327   1.1765479185
C   -0.9883372972   -4.1948301598   -0.2127939239
H   -1.0125738067   -2.9520968869   1.5460770373
H   -0.8002844678   -4.6828340002   1.869088778
N   -1.898580998   -3.4061737878   -1.0367133866
H   0.0324126472   -3.8821746703   -0.444380376
H   -1.0906620344   -5.2542636578   -0.4705998612
H   -1.6588748447   -3.3017674481   -2.0094360017
C   -4.7564348847   -2.5110035822   1.1742041529
O   -5.0066145805   -2.8457884048   2.3392135615
O   -5.402681553   -1.7292654936   0.4331806669
46
25n1c2
C   -0.2925075248   1.4203182373   1.9897242204
C   -1.1960244499   1.3666292805   3.0377734117
C   -0.7204019389   0.983690027   4.306230734
C   0.6173511001   0.6653657217   4.4985032904
C   1.5345885057   0.7315408459   3.4319168008
C   1.0678327949   1.1219990126   2.1899882826
H   -2.2441474095   1.608584377   2.8937146269
H   -1.4161253891   0.9283904721   5.1375729397
H   0.9659791712   0.3576300833   5.4792590926
H   2.5790101441   0.481976185   3.5880397103
N   -0.4703212397   1.7815850642   0.656451853
C   0.7512220981   1.4178532136   -0.0793374623
C   -1.7665112096   1.7042710959   0.0156319714
N   1.7565581196   1.3351629868   0.9896026217
H   0.651402694   0.4199971242   -0.5461027595
C   1.1146923963   2.426835634   -1.1547014417
C   2.9149189872   0.5097895914   0.6978558543
H   3.6555374429   0.6165257614   1.492552026
H   2.6446450997   -0.5533237418   0.5990837457
H   3.3791100011   0.8439347864   -0.2321305577
H   -1.6391954961   2.010122366   -1.0251630394
C   -2.4697102172   0.3336032248   0.0947736511
H   -2.438318903   2.4407404549   0.4705858948
H   2.0613430318   2.1499257134   -1.6269147457
H   0.3547958811   2.445756145   -1.9417348033
H   1.20769573   3.425010203   -0.7191944881
N   -1.6471011456   -0.7882208487   -0.3255813608
H   -3.4075860425   0.3757270246   -0.4703838422
H   -2.7526381319   0.1165883408   1.1250072044
C   -1.1826715434   -0.9779636164   -1.5618031268
N   -0.1482700535   -1.8294267667   -1.7892254733
C   0.2522161343   -2.073712518   -3.1839148885
C   0.5996156643   -2.5416969096   -0.7285593516
C   0.1622412222   -0.7936640842   -3.9958920937
H   1.2686909861   -2.4549778096   -3.148180611
H   -0.3889183688   -2.8520796836   -3.6137154778
C   -1.2673189712   -0.2906444874   -3.9620995616
H   0.8418255014   -0.0426101521   -3.5792535158
H   0.4619723774   -0.9871379762   -5.0277161541
N   -1.7378178255   -0.3063311675   -2.5793256445
H   -1.343415801   0.7345343884   -4.3294909227
H   -1.9164851122   -0.9263521427   -4.5728407748
H   -2.5790489711   0.2112683389   -2.3777803349
H   -1.0958639914   -1.3129309478   0.3672984714
O   1.5211365405   -3.2574644578   -1.1392088595
O   0.2234451119   -2.3489933903   0.4527738882
46
25n1_TS1
C   -1.2782912045   -0.2501632302   -0.352348943
C   -2.189329802   -0.250866568   0.6906655014
C   -1.7183599947   -0.550388   1.9838900294
C   -0.3796608589   -0.8434303682   2.2054394759
C   0.5454634656   -0.8357219673   1.1422594777
C   0.0843258234   -0.5251334698   -0.1234938502
H   -3.2392198079   -0.0322707575   0.5241830064
H   -2.4199738243   -0.562722032   2.8121850962
H   -0.036155089   -1.0877244371   3.2057200274
H   1.5910224264   -1.0655934264   1.320229387
N   -1.4398360016   0.0358426144   -1.7027200502
C   -0.2301037868   -0.4178524296   -2.4046636357
C   -2.7369699975   0.0165123118   -2.3433118922
N   0.7761819237   -0.3770726258   -1.331756349
H   -0.3436374677   -1.4618161878   -2.7541334313
C   0.1288895131   0.4581527676   -3.5911229767
C   1.975469322   -1.1641003969   -1.5425707038
H   2.7133941405   -0.9268827203   -0.7735025658
H   1.7720391075   -2.2459768091   -1.5133989762
H   2.4153431664   -0.9149230984   -2.5099068913
H   -2.6015297778   0.3291186158   -3.3806923217
C   -3.5038354858   -1.3192332197   -2.2930443805
H   -3.3710484864   0.7763699926   -1.8710951121
H   1.0669819808   0.1210683004   -4.0406671467
H   -0.6410400047   0.3888891558   -4.3652853303
H   0.2336574347   1.5001214868   -3.2772008722
N   -2.801014814   -2.483580064   -2.8081378227
H   -4.4598308474   -1.1809729229   -2.8122282045
H   -3.7610027028   -1.5610522297   -1.2600111406
C   -2.2755622682   -2.5737851578   -4.0745997424
N   -1.2651853132   -3.3706817172   -4.283566484
C   -0.7942178564   -3.5212950803   -5.6531320659
C   0.024635571   -4.3225873057   -2.7482363162
C   -0.9604663815   -2.2414203481   -6.4676258469
H   0.2583063233   -3.8137862656   -5.6114820941
H   -1.3312985392   -4.3442148715   -6.147706293
C   -2.4186356258   -1.8098410253   -6.4178031996
H   -0.3245735318   -1.4542395995   -6.0466866034
H   -0.6570974685   -2.3997050276   -7.5058608002
N   -2.8545465471   -1.7886149847   -5.0275304848
H   -2.5497298047   -0.8075640035   -6.8336705824
H   -3.0366005328   -2.5030256891   -7.0025296806
H   -3.7684003913   -1.4091288602   -4.836656158
H   -2.2474290431   -2.9929117253   -2.1325124
O   0.8713274134   -4.7327571563   -3.4544385207
O   -0.5648233541   -4.098845467   -1.7475311324
46
23Hn1_CO2
C   -0.2769661069   1.4133234956   2.0263361826
C   -1.2072402845   1.4630898145   3.0511407145
C   -0.7621845036   1.2154463012   4.3645449443
C   0.5695333637   0.9214750436   4.6235993995
C   1.5140662158   0.8750258577   3.5782443447
C   1.0788088253   1.1357684344   2.2923053846
H   -2.2525405127   1.6795003832   2.8553618916
H   -1.4789794359   1.2435440514   5.179401515
H   0.8922755894   0.7171806186   5.6396545719
H   2.5540813464   0.6438851683   3.7849729699
N   -0.4085860657   1.6445481125   0.6630825782
C   0.8019849156   1.1316812267   0.0056889878
C   -1.6966260015   1.645179031   0.0036083335
N   1.7921749083   1.2249953156   1.0909056676
H   0.6761779719   0.0700337269   -0.28393784
C   1.1872193524   1.9279051254   -1.2269782968
C   2.9959408377   0.431751451   0.9432548862
H   3.7256702015   0.7220660336   1.7020684837
H   2.7977613045   -0.6469366487   1.0439100981
H   3.4440910042   0.6177331085   -0.0343077705
H   -1.546502964   1.9533371199   -1.033369027
C   -2.4821407862   0.3218025857   0.0397966773
H   -2.3210749192   2.4162654488   0.4705158024
H   2.122112469   1.5477805151   -1.6476459669
H   0.4217257114   1.8232804192   -2.0011246629
H   1.3073039048   2.9852849129   -0.9761711348
N   -1.8209556804   -0.8338586723   -0.5486452073
H   -3.4539763463   0.4933626055   -0.4383963466
H   -2.703822423   0.0485611419   1.0739800718
C   -1.3190446747   -0.8558321753   -1.8395382457
N   -0.2863416622   -1.5952760712   -2.0834764978
C   0.1649926134   -1.6957260521   -3.4657763231
C   1.3016086369   -2.841761953   -0.2533433649
C   -0.1612526086   -0.4589182825   -4.3011283519
H   1.2463017973   -1.8673527754   -3.4541850494
H   -0.2833786321   -2.582633254   -3.9386205202
C   -1.6434753635   -0.1413545946   -4.1632674618
H   0.4310232577   0.3931738508   -3.9484186511
H   0.08714404   -0.6254137523   -5.353088223
N   -1.97058723   -0.0546103094   -2.7455452145
H   -1.8900024651   0.8145813149   -4.6323331369
H   -2.2400727884   -0.9224511405   -4.6539629005
H   -2.9167067823   0.2135695683   -2.5212106385
H   -1.2091176431   -1.3378193866   0.0794703996
O   2.0665875554   -3.1440790731   -1.0777066749
O   0.6073650574   -2.5901376418   0.652019602
46
25n1_TS2
C   -1.199548931   -0.4792489726   -0.2599604627
C   -2.1857977533   -0.3387976846   0.7041084254
C   -1.7771446072   -0.3042934625   2.0435897332
C   -0.4302030759   -0.4113691249   2.3914903681
C   0.5639446377   -0.5403053987   1.4128596285
C   0.1565978553   -0.5580325892   0.0877244325
H   -3.2352312452   -0.2646719087   0.4407965971
H   -2.526206019   -0.2024669906   2.8217905515
H   -0.1435021259   -0.3960497689   3.4377787728
H   1.6104676237   -0.6167438756   1.6865269171
N   -1.2731644959   -0.537538737   -1.6464287424
C   -0.0062520423   -0.8565915288   -2.1582433244
C   -2.4812461274   -0.2637508546   -2.4012279575
N   0.8893315924   -0.6054871078   -1.0944769058
H   0.0201877897   -2.1434194346   -2.3352103298
C   0.3655128074   -0.3955685168   -3.5461828974
C   2.2796937672   -1.009642754   -1.1158396066
H   2.8345550039   -0.4078658008   -0.3940621837
H   2.3933198316   -2.0713668213   -0.8638724079
H   2.7054166681   -0.8311077181   -2.1023373846
H   -2.2043226749   0.040119648   -3.4122379757
C   -3.4679488792   -1.4377437532   -2.4649596142
H   -2.9764654984   0.5944938308   -1.9341706229
H   1.3580574152   -0.7633847312   -3.808438397
H   -0.3335154051   -0.8085870891   -4.2743709146
H   0.3588416429   0.696625822   -3.5919086516
N   -2.9801998877   -2.6078767527   -3.1794274419
H   -4.3981509965   -1.0696818082   -2.9091605292
H   -3.7223512359   -1.7681744036   -1.45490995
C   -2.5201593615   -2.5050605341   -4.489253455
N   -1.4705969471   -3.1735023313   -4.829161279
C   -1.0634511657   -3.1362404998   -6.2297036965
C   0.2221764046   -3.522528354   -2.2292635616
C   -1.4987099592   -1.8670848901   -6.9623145193
H   0.0272368985   -3.2311991207   -6.264909861
H   -1.4667051771   -4.0159740075   -6.7525957775
C   -2.9863526533   -1.6433825278   -6.7339808525
H   -0.9379046124   -1.0043108712   -6.5837456602
H   -1.2936233445   -1.9504423944   -8.0332694723
N   -3.2416912474   -1.6554820853   -5.2982782111
H   -3.3096119718   -0.6790847592   -7.1338892925
H   -3.5636401929   -2.4299042426   -7.2390934598
H   -4.1974659442   -1.4854442144   -5.022141211
H   -2.3335684674   -3.1655706773   -2.6297920823
O   1.2780725946   -3.7853522638   -2.7457129527
O   -0.7212244876   -3.9507629393   -1.6035017823
46
23n1+_FA
C   -0.2167428571   1.2219616766   2.0473398082
C   -1.159474535   1.317227249   3.0684729464
C   -0.6895965821   1.1468945293   4.3638402776
C   0.6686867445   0.8916037265   4.6296826109
C   1.6045766625   0.798106073   3.6085887468
C   1.1268993382   0.968287906   2.3118754444
H   -2.2072051393   1.5100180964   2.8691088472
H   -1.3874713159   1.2105778825   5.1914239464
H   0.9912537724   0.7637424695   5.6571052641
H   2.6503906406   0.598131518   3.809966417
N   -0.3350820866   1.3371386717   0.6652666623
C   0.8749568015   1.1487731437   0.1133976844
C   -1.6082836663   1.4984450778   -0.0288980263
N   1.7736160042   0.929460482   1.0839255602
H   1.4927976735   -1.8693198191   -0.137229833
C   1.1819303866   1.1639601961   -1.3353980069
C   3.1937708343   0.6403793547   0.9282239919
H   3.7810561548   1.4477807436   1.3678221119
H   3.4030898682   -0.3096742537   1.4238887945
H   3.434940681   0.5445705381   -0.1276211856
H   -1.4198694426   1.9103990061   -1.0194783203
C   -2.3666060064   0.1654664155   -0.1327185914
H   -2.1983242281   2.2302886541   0.5272254393
H   2.1461944356   1.6377936488   -1.5200271951
H   1.1924584727   0.1355295918   -1.7186851272
H   0.4196677143   1.7123260277   -1.8873073962
N   -1.6671177951   -0.8769456181   -0.8469632278
H   -3.3484103128   0.3780276391   -0.5687826552
H   -2.5603030181   -0.2191323165   0.8718066381
C   -1.3209777369   -0.8059093924   -2.1807344438
N   -0.3262454843   -1.5189303481   -2.6011253374
C   -0.0258753122   -1.4968331297   -4.028397955
C   1.1968532113   -2.1334928252   0.907080612
C   -0.4502972396   -0.2047193082   -4.7247497452
H   1.0526613615   -1.6467405208   -4.1490769364
H   -0.5117680906   -2.351080544   -4.5239357218
C   -1.9079379411   0.0758828099   -4.3942498422
H   0.1705147041   0.6291723242   -4.3764921325
H   -0.3208659899   -0.2874202976   -5.807617509
N   -2.060930052   0.0759295936   -2.9438910807
H   -2.2224217922   1.0520689722   -4.7720469347
H   -2.5486758555   -0.6880256697   -4.8560483809
H   -2.9901723434   0.285586203   -2.6110292418
H   -1.0094000069   -1.4132117685   -0.2662418851
O   2.1215906891   -2.4282644511   1.6979721504
O   -0.0401053211   -2.0920769577   1.1478197575
43
23Hn2
C   -1.2744216935   -0.1343964363   -0.0795715195
C   -2.2363542037   -0.0328879271   0.9122359797
C   -1.8339474189   -0.192762727   2.2502150356
C   -0.5082319848   -0.4510300981   2.5752887558
C   0.4670522287   -0.558024757   1.5649480919
C   0.0699932712   -0.392486671   0.2508853553
H   -3.2798934194   0.1216659224   0.6618281681
H   -2.5807818799   -0.129915677   3.0360541327
H   -0.2183361768   -0.588059053   3.6123538596
H   1.5009160785   -0.7705224063   1.8177763067
N   -1.3547367636   0.0238002262   -1.45730713
C   -0.1172210822   -0.4852226095   -2.0474324123
C   -2.5932385658   0.0126712709   -2.210052625
N   0.8297939943   -0.3887049656   -0.9280043631
H   -0.2289333863   -1.5536758541   -2.3325372463
C   0.3298831043   0.2985062689   -3.2698939523
C   1.9919378129   -1.2517560359   -1.0025559012
H   2.6852467018   -1.0126502223   -0.1940412621
H   1.7195081929   -2.3175207998   -0.9320085182
H   2.5160441337   -1.0868450098   -1.9460488265
H   -2.4189874407   0.5391182921   -3.1548982775
C   -3.2049112598   -1.36757018   -2.513357538
H   -3.3263718808   0.6023318142   -1.6507563786
H   1.3068326334   -0.0562950898   -3.6091415343
H   -0.3707793297   0.1589789102   -4.0977939734
H   0.3992148861   1.3632243552   -3.0307743153
N   -3.7418731971   -2.0043378392   -1.3329714989
H   -4.0295659695   -1.1887023134   -3.2143972504
H   -2.4728140016   -1.9671054856   -3.0812237131
C   -3.0157814836   -2.8385014299   -0.6509288898
N   -3.4983507782   -3.2534013406   0.56684713
C   -2.7420099038   -4.0456135134   1.5287952914
H   -4.2207674543   -2.647538864   0.9224586927
C   -1.2487655265   -3.9453580114   1.250666746
H   -2.9727801634   -3.6761879824   2.5309633074
H   -3.0561677549   -5.0972642451   1.4840174091
C   -1.0043111905   -4.2539638635   -0.2172804029
H   -0.8955310824   -2.9336300966   1.4746444088
H   -0.7020005752   -4.653988693   1.8783809612
N   -1.8041912431   -3.3508019952   -1.0292647109
H   0.0470975717   -4.1018154138   -0.4771149481
H   -1.253306876   -5.3038113189   -0.4285430761
H   -1.5602059235   -3.2665671346   -2.0013323682
46
26n2c1
C   -1.2794925858   -0.156705283   -0.1119951162
C   -2.2480797839   -0.046127375   0.8711639944
C   -1.8591984084   -0.2235026508   2.2114927528
C   -0.5401132744   -0.5037183547   2.5420970944
C   0.443493223   -0.6125257747   1.539961848
C   0.0604661326   -0.4279126361   0.2241624297
H   -3.2855709966   0.150879886   0.6225128171
H   -2.6107287769   -0.1533399234   2.9915855972
H   -0.2600454702   -0.6539801365   3.5798124568
H   1.4725448799   -0.8370813459   1.8007061517
N   -1.35247886   -0.0002213181   -1.4923138452
C   -0.0993505035   -0.4706190589   -2.0825272726
C   -2.588336079   -0.030183136   -2.2426853248
N   0.8266470387   -0.4084176138   -0.9471638489
H   -0.1892577637   -1.5274996534   -2.4250267468
C   0.3573595568   0.3669431176   -3.2657376675
C   2.0160112127   -1.2311117757   -1.0296012119
H   2.6872598023   -0.9950908755   -0.20210077
H   1.7801572823   -2.3070172279   -0.9976201014
H   2.5494053553   -1.0190396832   -1.95803603
H   -2.4111522622   0.435500964   -3.2164452895
C   -3.2239402024   -1.4062524937   -2.4914471571
H   -3.318946186   0.5993156687   -1.7280537556
H   1.3377922013   0.0283503783   -3.6108371082
H   -0.3343611126   0.2637496494   -4.1061010858
H   0.4220191397   1.4189348658   -2.9762026596
N   -3.783819422   -2.0201469884   -1.2811347874
H   -4.0540079488   -1.2689591765   -3.1818458199
H   -2.5320991932   -2.0867256424   -2.9908917525
C   -3.0401336146   -2.8842613918   -0.5227287112
N   -3.4983490246   -3.3207875677   0.6408357114
C   -2.7446462885   -4.1802448698   1.5450389179
H   -4.4252258172   -2.943140027   0.8729951245
C   -1.2542341573   -3.9978617612   1.3078878268
H   -3.0176865432   -3.8991881515   2.5636182661
H   -3.0380791009   -5.2246127346   1.3906458421
C   -0.9658832233   -4.1733764417   -0.1734846215
H   -0.9471312302   -2.9969742259   1.6263419352
H   -0.6899339942   -4.7337503344   1.8839653717
N   -1.8365570672   -3.2912974751   -0.9480417647
H   0.065356567   -3.9019958454   -0.4063890903
H   -1.1250749588   -5.2121686709   -0.4826395131
H   -1.5081815214   -2.9933109931   -1.84889777
C   -5.1206687174   -1.5259831715   -0.8861902065
O   -5.6216547357   -0.7130115812   -1.6751870902
O   -5.6017735678   -1.9673731634   0.1854039805
46
26n2c2
C   -0.0813366592   1.3552915563   1.9363940088
C   -1.0353508941   1.3986165079   2.9384034742
C   -0.6048550883   1.2483721421   4.2699893638
C   0.7376432868   1.0545123008   4.5681202519
C   1.70481996   1.0146834474   3.5447947793
C   1.2817514901   1.178528652   2.2384546546
H   -2.0885427751   1.5281236494   2.710594
H   -1.3392959552   1.2710185646   5.0690735313
H   1.0509054927   0.924746627   5.5992343921
H   2.7524092151   0.8623146715   3.7834645476
N   -0.2012688537   1.5057165136   0.5591834496
C   1.0567994509   1.0544718865   -0.0511239113
C   -1.4695752745   1.3701910147   -0.1201982468
N   2.0163534768   1.2503788784   1.0458282285
H   1.0156280958   -0.0264390014   -0.294996459
C   1.4153175189   1.828271206   -1.3068300903
C   3.2482835166   0.4902044653   0.9485141903
H   3.9304906555   0.7885442811   1.7466688908
H   3.0694880907   -0.594687917   1.0193718665
H   3.7401024993   0.7041429871   -0.0023454045
H   -1.3356747785   1.714175244   -1.1479570812
C   -2.1078062506   -0.0300552095   -0.073821332
H   -2.1828508741   2.0632651466   0.3389964482
H   2.3830301168   1.4978169695   -1.6930192498
H   0.6767326402   1.6493256542   -2.0940312527
H   1.4581340011   2.8993486463   -1.0927224272
N   -1.257238537   -1.0925819168   -0.6202583587
H   -3.0887311415   -0.0117195919   -0.5639439922
H   -2.2874493723   -0.3214446665   0.95874419
C   -0.962536452   -1.0961124629   -1.9538226271
N   0.0108003194   -1.8553677413   -2.436588289
C   0.3381264883   -1.938204079   -3.8544215572
H   0.4578127578   -2.4383750125   -1.7186927276
C   0.0315312657   -0.6074465052   -4.5244774608
H   1.3980149572   -2.1840338585   -3.9301812832
H   -0.233374529   -2.7479233982   -4.3217485753
C   -1.4059299823   -0.2150250944   -4.2203155506
H   0.7181749314   0.1603347568   -4.1539912223
H   0.1668007065   -0.6898253273   -5.6043837167
N   -1.6427752231   -0.2843180391   -2.7777427544
H   -1.6103986596   0.808693709   -4.538063727
H   -2.1038870461   -0.8820696722   -4.7374184951
H   -2.4763754148   0.1598232307   -2.4297832032
C   -0.7107058868   -2.0859831487   0.3377788644
O   -1.2502413648   -2.0904583412   1.4503406831
O   0.2318530789   -2.8018547253   -0.0781058197
46
26n2_TS1
C   -1.2855993516   -0.1217077896   -0.2289382682
C   -2.2738631654   -0.0781491995   0.7405141248
C   -1.8935248094   -0.2496413517   2.0849411042
C   -0.5654563014   -0.4655377879   2.4293980483
C   0.4368664779   -0.5087265232   1.4400842
C   0.0635422808   -0.3242373082   0.1213763211
H   -3.3166128349   0.0657940628   0.4763012571
H   -2.6560360954   -0.226387628   2.8574847672
H   -0.2913363238   -0.6115029493   3.4695434343
H   1.4728072139   -0.6808986397   1.7140835002
N   -1.3531639401   0.0491021733   -1.6060939319
C   -0.0915427564   -0.4515895309   -2.1686243889
C   -2.6036477336   -0.0847365628   -2.327073767
N   0.8404079221   -0.2574314398   -1.044907637
H   -0.1715640861   -1.5338204546   -2.3886141763
C   0.3222476968   0.2775334727   -3.4332731171
C   2.059508254   -1.0418692978   -1.0982492279
H   2.7223545994   -0.7528485837   -0.2803496779
H   1.857477763   -2.1230048976   -1.0271740694
H   2.5855357976   -0.844092339   -2.0341887289
H   -2.4438572353   0.2917587404   -3.3406362316
C   -3.2019148868   -1.5048876528   -2.3665515465
H   -3.332999941   0.5870532872   -1.8605391775
H   1.3038139854   -0.0687810807   -3.7677636389
H   -0.3857338434   0.0685982729   -4.2410796154
H   0.3625896157   1.3559936279   -3.2565283333
N   -2.3420086272   -2.4920373785   -2.9845899265
H   -4.1995416136   -1.4441799007   -2.834804591
H   -3.3769837481   -1.8371142861   -1.3393705577
C   -2.1412141078   -2.461458158   -4.276917673
N   -1.1639218986   -3.2483480294   -4.8102394847
C   -1.0395700136   -3.5189692452   -6.2341428581
H   -0.7515824754   -3.8970332151   -4.1554187579
C   -1.3680049317   -2.2532210945   -7.0115766835
H   -0.0136488254   -3.8398668048   -6.4263984197
H   -1.7095203221   -4.3336312279   -6.5433735396
C   -2.7428242451   -1.7583637881   -6.5900421768
H   -0.6145905438   -1.4858322883   -6.8041722067
H   -1.3626275566   -2.4567449811   -8.0848919161
N   -2.7931006651   -1.6180653145   -5.1365055082
H   -2.9577844635   -0.7813291426   -7.0285931723
H   -3.513340616   -2.4603872019   -6.9354145219
H   -3.6277915704   -1.1865401468   -4.7713484907
C   -1.4508723399   -3.9323284146   -1.5498242426
O   -2.0839071525   -3.6576056841   -0.5972772044
O   -0.6459755855   -4.4910513181   -2.2130572922
46
23Hn2_CO2
C   -0.1257820616   1.4060794558   1.952845259
C   -1.1219201999   1.436023837   2.9147321875
C   -0.7567358824   1.2179255899   4.2567362834
C   0.5644718028   0.9709089058   4.6064215145
C   1.5755437252   0.943224833   3.625237598
C   1.2173585251   1.1740026771   2.3096497915
H   -2.1598761912   1.6036510515   2.6456831547
H   -1.5260541506   1.229303722   5.0228273564
H   0.8264131804   0.7886301835   5.6440014855
H   2.6061844087   0.7465542038   3.9028397303
N   -0.1776330984   1.617420508   0.5806489937
C   1.0801860501   1.1065342926   0.0172964017
C   -1.4235498967   1.5166296513   -0.1552854817
N   2.0049938768   1.2655696887   1.1529888964
H   0.9798252546   0.0306699749   -0.2241924167
C   1.5161677457   1.8532144831   -1.2292330932
C   3.2242257357   0.4827183869   1.0916827615
H   3.8812506381   0.7557205686   1.9198914037
H   3.0247891023   -0.5999825277   1.1392964931
H   3.756510654   0.7000589317   0.1636994077
H   -1.2460515874   1.9083285622   -1.1603591058
C   -2.0438877077   0.1073372688   -0.2331368173
H   -2.1458044309   2.1926476113   0.3166870166
H   2.4957190677   1.4989678378   -1.5615373547
H   0.8125771172   1.6685346436   -2.0466269109
H   1.570716772   2.9276499735   -1.032239688
N   -1.1838662771   -0.8833478115   -0.845857278
H   -3.028281901   0.2043647766   -0.7265947294
H   -2.2555458472   -0.2336620269   0.7854168331
C   -0.9712411898   -0.8433546573   -2.1244959248
N   0.0154729889   -1.6522284792   -2.6401759185
C   0.0728302928   -2.0171586108   -4.0479355611
H   0.3518828845   -2.3267763115   -1.9679177327
C   -0.2302649243   -0.7844587714   -4.887239978
H   1.075438335   -2.3957861174   -4.2591128317
H   -0.6445361307   -2.8163154494   -4.2871496511
C   -1.5716337357   -0.2108258962   -4.4573735845
H   0.5585163743   -0.037927673   -4.7444877066
H   -0.2646997199   -1.0475527639   -5.9473062399
N   -1.5739667649   0.0200027573   -3.0132146121
H   -1.7634067117   0.7448501134   -4.950982959
H   -2.3767960354   -0.9029365024   -4.740701987
H   -2.4085971282   0.4651519148   -2.6617955706
C   0.0907622447   -2.4601994234   1.0023109259
O   -0.6727740266   -2.1584313584   1.827898351
O   0.9069038226   -2.8297020241   0.2527852879
46
26n2_TS2
C   -1.3161026582   -0.1496685797   -0.1381233556
C   -2.3250020043   0.1300685065   0.7706001921
C   -1.9599999861   0.2805414613   2.1149858325
C   -0.6327250101   0.1464151539   2.5223306272
C   0.3839727971   -0.1355411211   1.5997512318
C   0.0210776684   -0.272188976   0.269604709
H   -3.360842864   0.2180240882   0.4615016691
H   -2.7285295044   0.4947855022   2.8503715387
H   -0.3790106868   0.2563181721   3.5715239197
H   1.4136555923   -0.2421498191   1.9229512426
N   -1.3460837278   -0.337324014   -1.5138108151
C   -0.0955012857   -0.8050998122   -1.9363697627
C   -2.5458775367   -0.250064034   -2.3260003356
N   0.7847625127   -0.5041066164   -0.873301895
H   -0.1529519062   -2.1011917876   -1.960872961
C   0.3473387458   -0.5289724112   -3.353044478
C   2.1196773605   -1.0578765508   -0.8206209237
H   2.6368012096   -0.8822554183   -1.7638268456
H   2.6838997046   -0.5611848434   -0.0310846916
H   2.0955292849   -2.1377582645   -0.616554389
H   -2.2667883468   0.1156195429   -3.3172648893
C   -3.3043938858   -1.5814310542   -2.4407819374
H   -3.1865690061   0.512936175   -1.8740329509
H   1.3121030561   -0.9997671139   -3.5453879293
H   -0.3692350166   -0.9485048199   -4.0600658962
H   0.4322565637   0.5496824888   -3.5102564011
N   -2.5412937724   -2.6002857049   -3.1259226179
H   -4.2911029606   -1.3697008199   -2.8903633802
H   -3.5159506573   -1.9400750765   -1.4273740441
C   -2.4174405815   -2.5257199029   -4.4199755691
N   -1.5383969025   -3.3749495457   -5.029681695
C   -1.3152885402   -3.4708292477   -6.4621472667
H   -0.924880036   -3.8625661872   -4.3911154639
C   -1.6325135903   -2.1403051623   -7.1315506561
H   -0.2717584936   -3.7493214294   -6.6264675217
H   -1.9409759435   -4.2609443987   -6.9004912544
C   -3.0133175016   -1.6840367384   -6.6862667004
H   -0.8866076047   -1.3900587496   -6.8467072622
H   -1.60900822   -2.2508820818   -8.2184616327
N   -3.0490709298   -1.6091781399   -5.2293251471
H   -3.2430463265   -0.6909144171   -7.0792640626
H   -3.7749382731   -2.3804062809   -7.0641974609
H   -3.8697714413   -1.1754529079   -4.8353546902
C   -0.0819435607   -3.470445629   -1.7463037323
O   -0.4994753022   -3.6702110047   -0.6316639042
O   0.4168105674   -3.9811514299   -2.724402444
46
23n2+_FA
C   -0.3090349224   1.4441193851   1.9588638262
C   -1.2717802766   1.6751061667   2.9399136572
C   -0.8591991351   1.5419308541   4.2588752835
C   0.4640337991   1.1925376472   4.5878102896
C   1.4203516793   0.9629524623   3.6080218289
C   0.9998977513   1.0942785088   2.2866436372
H   -2.2927363611   1.9415490004   2.692303843
H   -1.5754674074   1.7097546837   5.0556427759
H   0.7421327802   1.0983829373   5.6317562517
H   2.439030029   0.6903932567   3.857960717
N   -0.3729642869   1.4937379332   0.5696159457
C   0.8290982008   1.1611803211   0.0746583006
C   -1.6103390465   1.6920464323   -0.1819478864
N   1.6792596165   0.9348592767   1.0869643146
H   0.2387830126   -1.7798992722   0.897060621
C   1.2026593959   1.0460452171   -1.3543497507
C   3.0852017938   0.5651965867   0.9876095027
H   3.3654424381   0.4788976158   -0.0593453737
H   3.6948085367   1.3340345265   1.4648505844
H   3.2243267349   -0.4019037533   1.475632752
H   -1.3509367322   2.0512171485   -1.1773490327
C   -2.4239760119   0.3870464833   -0.254378099
H   -2.1742398811   2.4841538525   0.3155328284
H   1.4746219119   0.0057909883   -1.5627775299
H   0.3736781273   1.3186665698   -2.0042765122
H   2.0533545444   1.6940830864   -1.5771278605
N   -1.642916662   -0.7261391064   -0.7311533559
H   -3.3359389446   0.613797913   -0.8326002644
H   -2.7735680369   0.1453691791   0.7551569388
C   -1.3770244554   -0.8169131658   -2.0063447658
N   -0.46421426   -1.7477481321   -2.4028162886
C   -0.0593141861   -1.9673020253   -3.7826576517
H   0.1745676435   -2.0561316404   -1.660328015
C   -0.266210848   -0.7122644422   -4.620547241
H   0.9927488303   -2.2638754282   -3.7795041021
H   -0.6308573586   -2.7961523853   -4.2230917249
C   -1.6856605675   -0.2124002314   -4.4042446413
H   0.4480965575   0.063171586   -4.3226245944
H   -0.1058685211   -0.9332483114   -5.6788219674
N   -1.9038427827   0.0042016312   -2.977955771
H   -1.850900105   0.7377533951   -4.9178009155
H   -2.4022343095   -0.9420927057   -4.8064338632
H   -2.7652111867   0.4693575187   -2.7363032289
C   1.2538553683   -2.2046448693   0.7269629498
O   1.9585340604   -2.4395086337   1.7373598595
O   1.5732284733   -2.3812840609   -0.4825612713
