# Supplementary material for: DFT Investigation into the Role of Superbases as the Auxiliary Groups in CO2 Reduction
Source: Molecules. 2026 Apr 1;31(7):1167. doi: 10.3390/molecules31071167 (PMC13074656; doi:10.3390/molecules31071167)
Supplement: Supplementary file 1 [file molecules-31-01167-s001.zip › Glasovac_hydricity.xyz]

26
1H
C   0.0322071196   -0.5269148013   0.1822774551
C   -0.0556168652   -0.1216608339   1.6417877947
N   1.2576379933   0.1478148505   2.2434025735
N   -0.7657758718   1.1488084436   1.8438441072
C   1.0404547513   1.1166082704   3.2301691101
C   1.8352576594   1.5146069358   4.2916361949
C   1.3726401229   2.5602347322   5.1117693585
C   0.1459659502   3.1664398587   4.8696565812
C   -0.6653140215   2.7504423159   3.7979162644
C   -0.2011293524   1.7306036098   2.9849878373
H   2.7871739813   1.0351208991   4.4952575044
H   1.9810397035   2.8848008018   5.9501189154
H   -0.2017088264   3.963478344   5.5193841176
H   -1.6290863973   3.2173317483   3.6231320825
H   -0.9660521292   -0.6900975443   -0.2323761975
H   0.5364217734   0.2541316971   -0.3926718558
H   0.5843003036   -1.4644517248   0.0756874625
C   2.0672324917   -1.0090464941   2.5741001724
C   -2.2111846193   1.106649511   1.7322447084
H   3.0570564712   -0.6850216612   2.9010258287
H   1.6113147728   -1.6180207578   3.3712294473
H   2.2009284664   -1.6319880485   1.6879544717
H   -2.6692530355   0.4993965019   2.529447969
H   -2.6146117073   2.1196324072   1.7856451614
H   -2.4956187906   0.6896768141   0.7645238492
H   -0.567970944   -0.9267208758   2.219097086
25
1+
C   -0.1881288034   -0.8583087073   0.4802486715
C   0.0378378264   0.064942519   1.6194822934
N   1.1250769972   0.0714772522   2.4030402534
N   -0.8067549722   1.0241244338   2.0243252394
C   0.9719329891   1.0550694103   3.3733495603
C   1.7979447614   1.4528445586   4.4227081395
C   1.3298479737   2.4876744223   5.2201749977
C   0.0848882807   3.099274869   4.9804065176
C   -0.7353117558   2.6988468916   3.9347845856
C   -0.2606602825   1.6617178282   3.1338489171
H   2.7535678828   0.9780299867   4.6112229646
H   1.9368676524   2.8314881551   6.0502969356
H   -0.2434915558   3.9021503836   5.631060033
H   -1.6960990181   3.167845873   3.7592627583
H   -1.2515680046   -0.9524585407   0.2660438043
H   0.3196183929   -0.4850236378   -0.4139297424
H   0.198473311   -1.8506959316   0.7133138197
C   2.285317038   -0.8053592003   2.2970500278
C   -2.1010232775   1.349952104   1.4343741847
H   3.1865104559   -0.2083213507   2.4364877804
H   2.2327204184   -1.5841173744   3.0593589304
H   2.3180783555   -1.254277062   1.3070898205
H   -2.8934075611   0.7918524482   1.9352282621
H   -2.2719994705   2.4194336261   1.5494350277
H   -2.0909046338   1.118928043   0.3714212175
33
2H
C   0.0036790349   -0.4787593945   0.1788376611
C   -0.1250437523   -0.0428783967   1.621062077
N   1.1574370316   0.0036053177   2.3276064053
N   -0.6147722648   1.3307354726   1.7676860703
C   1.0194208783   0.9881772842   3.3117179444
C   1.7708679909   1.2412766445   4.4456879467
C   1.4180720809   2.3486282777   5.2395807286
C   0.3398971175   3.1563884689   4.8989729064
C   -0.4290149617   2.8892858918   3.7507326979
C   -0.0727300501   1.8061847027   2.9667924212
H   2.6047315013   0.6049984761   4.7237474597
H   1.9920754987   2.5622434137   6.1357609987
H   0.074424485   3.9988137986   5.5299115664
H   -1.2790024974   3.5141981948   3.496750985
C   1.748890157   -1.2742390047   2.6665962352
C   -2.0181708808   1.5439927184   1.4795042831
H   2.755712234   -1.1229234243   3.0605927409
H   1.1519513571   -1.8218281061   3.4132702795
H   1.8286477617   -1.8834129408   1.763220665
H   -2.6719722856   1.040394558   2.2093620877
H   -2.2388024779   2.6131575021   1.4857139269
H   -2.2419028214   1.1596946368   0.4816135419
H   -0.8164742505   -0.7453426533   2.143076862
C   -0.7122762695   -1.5778215026   -0.2911134265
C   -0.5972612491   -1.9799385187   -1.6232896087
C   0.2383600453   -1.280065298   -2.4896887401
C   0.9587183909   -0.1774220389   -2.0225110201
C   0.8410498636   0.2203536402   -0.694844526
H   -1.3639223926   -2.1238542322   0.3864483647
H   -1.1591578727   -2.8373721983   -1.9800477103
H   0.3306701834   -1.5899874197   -3.5259774091
H   1.6112401939   0.3697295548   -2.6958882074
H   1.3979682204   1.0754835754   -0.3239052073
32
2+
C   -0.2115294437   -0.8789279404   0.5084275673
C   0.0334367271   0.0458313886   1.6242267092
N   1.2056474004   0.2029697843   2.2578167352
N   -0.8817210327   0.8633127275   2.1669155791
C   1.0460947069   1.15751082   3.2542039885
C   1.9426418549   1.6768573528   4.1869795535
C   1.4446418683   2.6421112751   5.0499738003
C   0.1049170347   3.0727468644   4.985688531
C   -0.7844853677   2.5532963376   4.0563884571
C   -0.2805233479   1.5836111022   3.190877314
H   2.9722188129   1.3430600562   4.2397746188
H   2.1032225208   3.0758876563   5.7942054642
H   -0.2396101445   3.830380948   5.6806908065
H   -1.814066087   2.8873028234   4.0056078498
C   2.4693277929   -0.4550115495   1.9446147028
C   -2.2903784503   0.9696953047   1.8030624338
H   3.2514704267   0.3022527047   1.8849324065
H   2.7096301569   -1.1805325049   2.7227890831
H   2.3841060135   -0.9583554161   0.9839780659
H   -2.5642253603   0.1242571188   1.1755063113
H   -2.8880963715   0.948164747   2.7144481805
H   -2.4631503201   1.9026462495   1.2648616839
C   -0.6245599736   -0.3777188749   -0.7303725888
C   -0.8544906066   -1.2565376485   -1.7839441251
C   -0.6759796284   -2.6273194066   -1.6016076524
C   -0.2655218482   -3.124943537   -0.3654300148
C   -0.0306563977   -2.2536111221   0.6932151907
H   -0.7546479885   0.6905596117   -0.8703368276
H   -1.1705059832   -0.8700108152   -2.7466252201
H   -0.8573208181   -3.3098115579   -2.4252247843
H   -0.1302794476   -4.1914862081   -0.2234444133
H   0.2813873014   -2.6378242914   1.6590105933
37
3H
C   -0.0256395778   -0.5050740111   0.1704105803
C   -0.1428802857   -0.0548118785   1.6053454716
N   1.141572932   -0.0234553538   2.3121376575
N   -0.6082186884   1.3287905739   1.7448560127
C   1.018617103   0.9672189178   3.2916930054
C   1.7734714006   1.214522133   4.4247728512
C   1.4385690186   2.3318418513   5.2125924749
C   0.3735570163   3.154887429   4.8673160314
C   -0.3993869043   2.8937157856   3.7203331288
C   -0.0603515661   1.8010502172   2.9418918409
H   2.597073044   0.5665231691   4.7064670354
H   2.015904422   2.5410634263   6.1076787709
H   0.1216358996   4.0049617912   5.4935577152
H   -1.2390371544   3.5310845928   3.4628017711
C   1.7140599748   -1.3081068608   2.6569018163
C   -2.0060216915   1.5667869952   1.4508531309
H   2.7251364515   -1.1710729915   3.0453640831
H   1.111856228   -1.8413289425   3.4098791043
H   1.7789366173   -1.9240522826   1.7569680418
H   -2.6716528634   1.0825819618   2.1832673367
H   -2.2063609141   2.6400077338   1.4465749376
H   -2.2338303373   1.1770298089   0.4560309888
H   -0.8449619639   -0.7409089233   2.1354606893
C   -0.7307419123   -1.6101265289   -0.2888475494
C   -0.6317139406   -2.0387882185   -1.6161180285
C   0.1937709572   -1.3403477486   -2.4974381412
C   0.9110797814   -0.2220521748   -2.0442627227
C   0.7991299154   0.1858584289   -0.7265999639
H   -1.3754847053   -2.1580368603   0.3937957417
H   -1.1970711016   -2.9050598908   -1.9372311254
O   0.3685635754   -1.6626007464   -3.8047552293
H   1.5485914806   0.3096659396   -2.7431990658
H   1.3550536584   1.051182568   -0.3786478197
C   -0.331846819   -2.7851175614   -4.3201156007
H   -0.048336076   -2.8583234577   -5.3691114432
H   -0.0428341338   -3.7044395093   -3.799256183
H   -1.4154578405   -2.6436643824   -4.244261345
36
3+
C   -0.2193405524   -0.933012258   0.496970553
C   0.0243163584   0.0044849727   1.5953728456
N   1.201128844   0.1841434968   2.2178541663
N   -0.8942310011   0.8204840607   2.1382553146
C   1.0396942925   1.1475147932   3.2051990519
C   1.9377698016   1.6868565044   4.1248223121
C   1.4376618279   2.658839735   4.979515176
C   0.0940310678   3.0766156886   4.9198638671
C   -0.7972821039   2.5368181881   4.0036323902
C   -0.2913224392   1.5605571804   3.1469944406
H   2.9706718807   1.3629946538   4.1750303702
H   2.0980294777   3.1079374681   5.7130196755
H   -0.2522945529   3.8401147692   5.607573216
H   -1.8301093402   2.8613990236   3.9560721971
C   2.4715014927   -0.4541865217   1.8929489036
C   -2.3101264346   0.8979435256   1.7978095414
H   3.2474520798   0.3110092323   1.8631604383
H   2.7154107811   -1.2032011599   2.6475303987
H   2.396326083   -0.9253015774   0.9151732316
H   -2.5819562255   0.0351056799   1.1934652095
H   -2.8909160427   0.8863967527   2.7204342731
H   -2.5085103471   1.8166061006   1.2438378233
C   -0.7096013559   -0.4686749006   -0.733338946
C   -0.937439172   -1.3544541513   -1.7692633374
C   -0.6841627836   -2.7237563432   -1.5946036245
C   -0.1975994634   -3.1945159189   -0.3695202833
C   0.0332216439   -2.2958117773   0.6660307443
H   -0.9001361473   0.5894326451   -0.88142114
H   -1.3091927643   -1.006625831   -2.7264725939
O   -0.9388864563   -3.5064044457   -2.6611902515
H   0.0004500815   -4.2463051237   -0.2076493566
H   0.4013002141   -2.6686670995   1.6166110588
C   -0.7024206127   -4.9064911735   -2.5546233982
H   -0.9719933644   -5.3254970371   -3.5223770254
H   0.3528709861   -5.1105104972   -2.3480413078
H   -1.3293507535   -5.3512076548   -1.7753989341
41
4H
C   -0.0824407134   -0.3836842534   0.192857644
C   -0.15950351   0.0196865795   1.6419139857
N   1.1435954161   0.04559489   2.3166378545
N   -0.6382257695   1.3919758836   1.8465832786
C   1.0301058939   0.9928670517   3.3384035834
C   1.8079267773   1.205705969   4.4631264926
C   1.4755820433   2.2844849916   5.3042195044
C   0.3906698526   3.1041819877   5.0180785304
C   -0.4054124117   2.8781771313   3.879256779
C   -0.0694504771   1.8236962116   3.0483367099
H   2.6475242403   0.5597290614   4.6986660799
H   2.0708273676   2.4656620485   6.1937282822
H   0.1411434068   3.9237339771   5.684739254
H   -1.2601109244   3.5125289174   3.6677121352
C   1.7456892491   -1.2414555731   2.5936556818
C   -2.0446966006   1.6230980905   1.5935474019
H   2.7651427191   -1.1036073308   2.9595230681
H   1.173385081   -1.8144665228   3.340962361
H   1.7939432025   -1.8195903925   1.6679703563
H   -2.6877909337   1.1002441387   2.3197981816
H   -2.2590279514   2.6927534791   1.6383996377
H   -2.2894546212   1.2708400308   0.5888112398
H   -0.8370978859   -0.6922420765   2.1709876332
C   -0.7937499276   -1.4798205817   -0.287150764
C   -0.7351686945   -1.8600442494   -1.6248379258
C   0.06307042   -1.1468583991   -2.543942293
C   0.7713160548   -0.0241335442   -2.0518364116
C   0.6972878183   0.3365394947   -0.7149717124
H   -1.4172196411   -2.0546993481   0.3940436129
H   -1.3156529608   -2.7162767385   -1.9447767263
N   0.1601219867   -1.5328645776   -3.8678084972
H   1.3849572766   0.5727050249   -2.7152151477
H   1.2541754864   1.2017988181   -0.3664529167
C   -0.7727318319   -2.521193404   -4.3791774739
C   0.7661680134   -0.6225712602   -4.8237758016
H   0.753530018   -1.0841272202   -5.8110114514
H   0.2352980717   0.3391278831   -4.8837677656
H   1.811670108   -0.423844649   -4.5692040253
H   -0.5564103875   -2.7037673031   -5.4316417629
H   -0.6628925044   -3.4740677372   -3.8522967373
H   -1.8201117568   -2.195829499   -4.2913848755
40
4+
C   -0.3204085101   -0.8575967493   0.5852416046
C   -0.0253946115   0.0669042782   1.6724243362
N   1.1551287754   0.1716787217   2.3106471408
N   -0.8894687595   0.9537865467   2.2004016362
C   1.0505333919   1.1529413386   3.288184039
C   1.9731067378   1.6354404831   4.2143919939
C   1.5350837277   2.6507703125   5.0537121533
C   0.2270902929   3.1642523704   4.9720074979
C   -0.6893566374   2.6803639188   4.0483224314
C   -0.2461134336   1.6608038631   3.2081791721
H   2.978927677   1.2377115394   4.2819402997
H   2.2175664265   3.0581983629   5.7913530905
H   -0.0719846638   3.9582948309   5.6472445828
H   -1.6944921639   3.080242831   3.9833126337
C   2.3866826069   -0.5414262857   1.9952039448
C   -2.2985372862   1.1106344421   1.8617671437
H   3.2124946296   0.1703300818   2.0052586199
H   2.5652772896   -1.3269384406   2.7309396139
H   2.3033652368   -0.9773278586   1.0016217194
H   -2.6341291907   0.2338077697   1.3115767795
H   -2.8707853148   1.1933695627   2.786078579
H   -2.4420526738   2.0061841974   1.2554453855
C   -0.8560302654   -0.393880637   -0.6250864486
C   -1.1342719664   -1.264281386   -1.6615071695
C   -0.8944447749   -2.6565116543   -1.5302188833
C   -0.3563094987   -3.1139766909   -0.2996903382
C   -0.0751395517   -2.2312751658   0.7254759257
H   -1.0405540332   0.6666515277   -0.7673924764
H   -1.5352827203   -0.859069452   -2.5813647973
N   -1.1702046916   -3.5206064476   -2.5463739854
H   -0.1618969539   -4.1667175129   -0.1413165645
H   0.3236950786   -2.6202554058   1.6574920218
C   -0.9049348013   -4.9408277261   -2.3899326637
C   -1.7309826532   -3.0272433312   -3.7929645537
H   -1.1770615737   -5.4574948693   -3.3087321353
H   0.1570677595   -5.1317543198   -2.1957295661
H   -1.4924913702   -5.3725274664   -1.5708821634
H   -1.8915384593   -3.8660328884   -4.4681270582
H   -2.6962148939   -2.5331540172   -3.6310642087
H   -1.0548441774   -2.318844674   -4.2863683333
45
5H
C   0.0052636503   -0.4736037374   0.1500959877
C   -0.1218810961   -0.035061256   1.5876447931
N   1.1484828248   -0.0220832591   2.3266823108
N   -0.6137328969   1.339753471   1.7553813625
C   1.0235175346   0.9731262193   3.2952264816
C   1.7755440876   1.2215134715   4.4308692054
C   1.4412379384   2.338805333   5.2200241233
C   0.3765751269   3.1615753528   4.8748653957
C   -0.3957350896   2.8994744837   3.7269510759
C   -0.0571992065   1.8083021532   2.9448635152
H   2.5974678154   0.5717755529   4.71413952
H   2.0187872917   2.5471933853   6.1153152889
H   0.1237794572   4.0116527717   5.500962694
H   -1.2372767753   3.5352597483   3.4709340155
C   1.6821566875   -1.3170680925   2.6879809678
C   -2.0204317973   1.5442852464   1.487621953
H   2.6913564018   -1.2060784248   3.0901844328
H   1.05574682   -1.8320534109   3.435134447
H   1.7437544472   -1.9400325704   1.7921573499
H   -2.6630467647   1.041823439   2.2295220504
H   -2.2493301217   2.6120751751   1.4884404036
H   -2.2556086249   1.1506673617   0.4955857471
H   -0.8218620305   -0.7282028761   2.0945014289
C   -0.7072943576   -1.5897036498   -0.3125426963
C   -0.6206844521   -2.0339980587   -1.6387694428
C   0.2029323434   -1.3375176951   -2.518936261
C   0.9298714895   -0.221101009   -2.0998809068
C   0.8285160192   0.2028927088   -0.776572862
O   -1.4911438085   -2.221267223   0.5997166167
H   -1.1807506882   -2.8964354004   -1.9671030119
O   0.3638581844   -1.6761199347   -3.8224292351
H   1.5553500453   0.2849031825   -2.8229236235
O   1.50548029   1.2748993454   -0.3091733264
C   -2.2415640511   -3.3586514697   0.2031918232
H   -2.7791483112   -3.6804972243   1.0941742592
H   -2.9606334398   -3.1056788037   -0.583017954
H   -1.5866845609   -4.1674719907   -0.137577831
C   2.3477700887   1.992876722   -1.1956709294
H   2.7790981874   2.799316143   -0.6037023029
H   3.1512467403   1.3576160176   -1.584133974
H   1.7784834951   2.4185406942   -2.0291919474
C   -0.3424540591   -2.8010979446   -4.3254993575
H   -0.064091013   -2.8813296497   -5.3753273574
H   -0.051810983   -3.7174078733   -3.8006769562
H   -1.4251228388   -2.6560744247   -4.2459232736
44
5+
C   -0.2055393181   -0.933110161   0.4966755089
C   0.0309554656   0.000259669   1.5925273499
N   1.2107465703   0.202885024   2.2013007294
N   -0.8970900491   0.7946669941   2.1502866476
C   1.0422403626   1.1575561833   3.1936969597
C   1.938625187   1.7098098105   4.1075858951
C   1.4305148514   2.6717862959   4.968822893
C   0.0795648224   3.0675174907   4.9219144814
C   -0.8107677047   2.5141771029   4.0128702602
C   -0.2979385583   1.5459526732   3.1507981698
H   2.97744099   1.4035592522   4.1465189707
H   2.0900259043   3.1307506101   5.6970603191
H   -0.2732053176   3.8243431207   5.6137891072
H   -1.8493424301   2.8213807986   3.9750386428
C   2.4688365244   -0.4571441735   1.8847164506
C   -2.304787441   0.8628284778   1.786326077
H   3.263115254   0.2894549515   1.873541713
H   2.6816205982   -1.224828798   2.6297250927
H   2.390148857   -0.9128430939   0.8991648325
H   -2.5626212628   -0.0218831196   1.206671354
H   -2.9016809858   0.8816936424   2.6983828401
H   -2.4912540171   1.7590427067   1.1933816595
C   -0.6105968913   -0.4585428036   -0.7685610887
C   -0.84079455   -1.3418033585   -1.8124877716
C   -0.6606465061   -2.7141043703   -1.5927170345
C   -0.2580417239   -3.2154835879   -0.3517586329
C   -0.0347862816   -2.3135238462   0.6889777702
O   -0.7346393488   0.8795050767   -0.8632142617
H   -1.1456744865   -1.0095344359   -2.7955462387
O   -0.9039873255   -3.4961353434   -2.6617387506
H   -0.1306332176   -4.2758490971   -0.1942677445
O   0.3394575538   -2.6784329727   1.9300860083
C   0.5817252815   -4.0554055358   2.2046552703
H   0.8921721299   -4.0941448448   3.2470253442
H   -0.3295281618   -4.6456527471   2.0705689139
H   1.3816310363   -4.4437817059   1.5673431517
C   -1.1830170759   1.4409926059   -2.0931570413
H   -1.2291056295   2.515212741   -1.9245376397
H   -0.4764023229   1.2248293418   -2.8999276343
H   -2.1772649089   1.0646022038   -2.3516909806
C   -0.7440533108   -4.9057738577   -2.5387653125
H   -0.9884823285   -5.3150984741   -3.5173035768
H   0.2886230154   -5.1617124959   -2.2822962811
H   -1.4296782496   -5.3138869498   -1.7897074232
71
6H
C   0.1782843428   -0.0588917527   -0.0011223519
C   -0.160091951   -0.0268165861   1.4568658517
N   1.0428639725   -0.0054386397   2.280425606
N   -0.8509793718   1.2064355505   1.8141949116
C   1.0960848066   1.1974312455   3.0032149755
C   2.070285195   1.7003615431   3.8516944021
C   1.8625664014   2.9613331487   4.4296903869
C   0.7166559948   3.6946143872   4.1476743873
C   -0.2624865091   3.1931195686   3.2775707198
C   -0.0650270445   1.9404920133   2.7174019921
H   2.9744685549   1.1433388334   4.0620090921
H   2.6148378052   3.3642584579   5.0999137318
H   0.5718287535   4.6716163549   4.597045791
H   -1.1437831696   3.7786448137   3.0484468995
C   2.1089465218   -0.8335425541   1.921238226
C   -1.8362285527   1.6901301298   0.9502216585
C   3.0224257787   -1.213796721   3.0298917907
C   2.2196606252   -1.2909665011   0.6442125689
H   -0.7837245894   -0.8968094812   1.728451004
C   1.3201758006   -0.7597235995   -0.4005406075
C   1.5391862918   -0.9159766619   -1.7761702988
C   0.6464348022   -0.3618525334   -2.6905429118
C   -0.4648604795   0.3646275103   -2.2692237064
C   -0.7106105928   0.5379272196   -0.900129537
H   2.396251066   -1.4745140527   -2.1352676024
H   0.8213161867   -0.497384369   -3.7533431995
H   -1.1401631357   0.7854621867   -3.005651133
C   3.2296972301   -2.3271971325   0.2870384391
C   3.0737895984   -3.6426299015   0.7366759862
C   4.0203514326   -4.6178546736   0.4280168464
C   5.1340842221   -4.2919235897   -0.3446935427
C   5.2946940826   -2.9853501316   -0.8059304033
C   4.3492998358   -2.0118320964   -0.4916882652
H   2.2080577881   -3.8966206233   1.3416896406
H   3.8871415978   -5.6322045699   0.7914411051
H   5.8724903935   -5.0502358657   -0.5855164282
H   6.161137447   -2.7212233785   -1.4043684659
H   4.4901847425   -0.990845508   -0.8359306043
C   2.4804647757   -1.6818991688   4.2322738694
C   3.3123106379   -2.0376820733   5.2897622328
C   4.6962898701   -1.9173152443   5.161278604
C   5.2421111481   -1.4399757139   3.9700825987
C   4.409885192   -1.0898407505   2.9098511313
H   1.4022416961   -1.7633914065   4.3332721977
H   2.8808879554   -2.4060661095   6.2151117938
H   5.3456167187   -2.189378162   5.98739574
H   6.3173974948   -1.3335375115   3.8675866769
H   4.8360340382   -0.7066010612   1.9888108319
C   -1.8475985513   1.3088870009   -0.3562568812
C   -2.8666779823   2.556684725   1.5792384159
C   -2.9954432193   1.6506937932   -1.2435195834
C   -3.4850621555   2.1362095844   2.7621540477
C   -4.4465010333   2.9326766114   3.3770903917
C   -4.7916028983   4.1654586182   2.8224838626
C   -4.1706227301   4.5955099593   1.6502691157
C   -3.2130861021   3.7956561234   1.0317174997
H   -3.205564548   1.1814738262   3.1977908133
H   -4.9242346167   2.5931521378   4.2906530341
H   -5.5371884494   4.789867816   3.3045099636
H   -4.4265825734   5.5584228994   1.2197080288
H   -2.7214018653   4.138629405   0.1276232261
C   -2.8661037941   2.5981711811   -2.2657209289
C   -3.9502296224   2.9199838135   -3.0790113775
C   -5.1828675168   2.2976860079   -2.8812789974
C   -5.3216936596   1.3497927838   -1.8684205549
C   -4.233702505   1.0263533406   -1.0596368686
H   -1.9137964089   3.1009989457   -2.4106192407
H   -3.8341238665   3.6629363064   -3.8620419269
H   -6.0292888528   2.5509308439   -3.5119277907
H   -6.2774230302   0.8606265497   -1.7071012853
H   -4.3434624205   0.2898158884   -0.2687405953
70
6+
C   0.1603316411   -0.104261867   -0.0458362278
C   0.2414740161   0.5016883579   1.2002295407
N   1.2112609431   0.2499925667   2.101972604
N   -0.6264818432   1.4310619974   1.6473212954
C   0.9785950183   1.0924054249   3.2069627378
C   1.679866786   1.2763310974   4.3984708075
C   1.1857326833   2.2196735067   5.2866185156
C   0.0320667394   2.9634872263   4.9998287966
C   -0.667606773   2.7889330094   3.815433813
C   -0.1795365629   1.8375219456   2.9199152812
H   2.574836112   0.7166263628   4.6284790592
H   1.7099357089   2.3855581455   6.221032331
H   -0.3230237837   3.6965049166   5.715389741
H   -1.5500038063   3.375112553   3.6034391885
C   2.2058238591   -0.6959323866   1.8051391839
C   -1.7074209523   1.8168227856   0.8381171805
C   3.2336859459   -0.9531622381   2.8451257337
C   2.1847860807   -1.3291213435   0.5987391759
C   1.151094154   -1.0517986466   -0.3854094676
C   1.0459286213   -1.653001632   -1.641824486
C   -0.0027702157   -1.2995907636   -2.4918963998
C   -0.9682711527   -0.354920555   -2.1418112571
C   -0.9035185442   0.2718921072   -0.8952234215
H   1.7744362845   -2.3917263903   -1.9557457443
H   -0.0704192595   -1.7784820943   -3.4631005109
H   -1.7656100934   -0.110779725   -2.8343359148
C   3.2402441578   -2.3314521008   0.2740514807
C   3.1633735104   -3.6307248661   0.7809716575
C   4.1505135693   -4.5638453103   0.4705370588
C   5.2185083712   -4.2045657924   -0.3504690314
C   5.2956324404   -2.910003764   -0.8631576062
C   4.3085077415   -1.9769124837   -0.554161528
H   2.332028632   -3.9081463016   1.422140193
H   4.0850692149   -5.5702527903   0.8714135764
H   5.9881931157   -4.9311035152   -0.5905046812
H   6.1252719267   -2.6249770639   -1.5021248806
H   4.3686348716   -0.9672191134   -0.9500812882
C   2.9649125728   -1.8450277105   3.886233716
C   3.9245848001   -2.0730188527   4.8685556313
C   5.1520806289   -1.4128988655   4.8117347711
C   5.4236612862   -0.5304947398   3.7668986036
C   4.4664178055   -0.3009020528   2.7815152712
H   2.0057982061   -2.3520827592   3.9285750917
H   3.7138242687   -2.7644759878   5.6775452503
H   5.8980578776   -1.5890755503   5.5798323253
H   6.3797533877   -0.0200582788   3.7183335346
H   4.6703180466   0.3865448562   1.9665658914
C   -1.8451396905   1.2623637355   -0.3990477999
C   -2.6548640775   2.8140985948   1.3967332413
C   -2.9882591262   1.6689150778   -1.2663133505
C   -3.6699971143   2.3997368452   2.2625555513
C   -4.5505614023   3.3360580457   2.7968249536
C   -4.4196139435   4.6850357675   2.4667304138
C   -3.412544097   5.0967995621   1.5948210342
C   -2.5304710406   4.162412533   1.0570881522
H   -3.764454773   1.3491715347   2.5199195131
H   -5.3373970793   3.0128258305   3.4701912435
H   -5.1048445489   5.4143962842   2.8862472896
H   -3.3123388293   6.1448759294   1.3330353656
H   -1.7431231644   4.4766285468   0.3791353445
C   -2.7848028805   2.5749518032   -2.3106328493
C   -3.848475532   2.955539603   -3.1257371785
C   -5.1208914219   2.4293061932   -2.9050883113
C   -5.3260942716   1.5197188833   -1.8685688972
C   -4.2628223771   1.1391198285   -1.0524245123
H   -1.7936995188   2.9862769819   -2.4789583922
H   -3.6833090539   3.6642664988   -3.9308751196
H   -5.9497419678   2.7267564571   -3.5394631029
H   -6.3141057164   1.10627909   -1.6933795639
H   -4.4213184116   0.4323830561   -0.2433576181
79
7H
C   0.1680299044   -0.0663150381   0.0208978695
C   -0.1746093751   -0.0427468474   1.4738640453
N   1.0278135697   -0.024887284   2.3009736951
N   -0.8689509248   1.1896708779   1.8338177322
C   1.0826506979   1.1812868338   3.0185448058
C   2.0576603305   1.6856821969   3.865382199
C   1.8522683684   2.9483959313   4.4409493507
C   0.706776829   3.6819292682   4.15886433
C   -0.2739884223   3.1787756381   3.2911859343
C   -0.0787068406   1.9250298124   2.7325116182
H   2.9615707538   1.1283360813   4.0761787507
H   2.6059331001   3.3520040431   5.1092660763
H   0.5631912561   4.6601189469   4.6061528387
H   -1.1552441702   3.7645521681   3.0623686698
C   2.1024201501   -0.8378354864   1.9262901026
C   -1.838988302   1.6841383993   0.9562098245
C   3.0232120791   -1.2190512261   3.0290788131
C   2.2169398941   -1.2833201738   0.6452655133
H   -0.7987202478   -0.911417387   1.7488434145
C   1.3063288703   -0.7568584503   -0.394687558
C   1.5381624727   -0.908704818   -1.7639729296
C   0.6476029163   -0.3682823535   -2.7148837917
C   -0.4637117882   0.3692176365   -2.2561174267
C   -0.7057131404   0.5279757868   -0.8893456359
H   2.4121544237   -1.4553322422   -2.0884698678
N   0.8575985316   -0.5625468015   -4.0716901211
H   -1.1477995153   0.8170755284   -2.962850045
C   3.2397549842   -2.3033021361   0.2776580735
C   3.1004643155   -3.6258039029   0.7114625087
C   4.0560607242   -4.5869954055   0.386513213
C   5.1623724589   -4.2399003876   -0.3875577755
C   5.3069362547   -2.9258903656   -0.832871473
C   4.3529131935   -1.9665726978   -0.5017887175
H   2.2399749234   -3.8968403571   1.316608287
H   3.9352621167   -5.6071618357   0.7378658174
H   5.9073699556   -4.9873447161   -0.641699488
H   6.1674907436   -2.6450732424   -1.4322745546
H   4.4807334426   -0.9401191654   -0.8347215063
C   2.4899121189   -1.703259451   4.228998417
C   3.3283162269   -2.059898076   5.2810591566
C   4.7106448237   -1.9242414167   5.1500827516
C   5.2479829236   -1.4306863657   3.9616475508
C   4.4090960949   -1.0797321553   2.906922453
H   1.4128590493   -1.796484863   4.3321738334
H   2.9032351166   -2.4408425166   6.2042940233
H   5.3650518664   -2.1968890611   5.9720089666
H   6.3218220237   -1.3120487037   3.8571043008
H   4.8288415907   -0.6836366088   1.9883850516
C   -1.8407636225   1.3097079687   -0.352409208
C   -2.8699708525   2.556839205   1.5766423841
C   -2.9763406813   1.6663191523   -1.2495948018
C   -3.5050151784   2.1382734643   2.7513930421
C   -4.4669007352   2.9406395834   3.3580471392
C   -4.7960162524   4.1778593439   2.8035782733
C   -4.15834413   4.6062890216   1.6397711715
C   -3.2004082481   3.8004631901   1.0296261143
H   -3.237866281   1.1800809089   3.1871726918
H   -4.9575201134   2.6022478501   4.2652095641
H   -5.5418876538   4.8068381084   3.2792127904
H   -4.4014157515   5.5726322096   1.2093668813
H   -2.6956519401   4.1424084869   0.1323701327
C   -2.8274209082   2.6161952624   -2.2672137918
C   -3.8978231903   2.9464620817   -3.0950769008
C   -5.1368738662   2.3309665398   -2.9167050807
C   -5.2956530161   1.3816975135   -1.9081173435
C   -4.2209658794   1.0494095167   -1.0851343147
H   -1.8698650479   3.1129505015   -2.3978792355
H   -3.7660105695   3.6904944713   -3.8746364041
H   -5.9726480745   2.5905876914   -3.5588752146
H   -6.2564843701   0.8978767316   -1.7615195251
H   -4.3461825315   0.3109000012   -0.2983529117
C   0.0983057029   0.2375639556   -5.0166054852
C   2.1456513619   -1.0689766365   -4.5121856554
H   0.3980728945   -0.0294352714   -6.0299372079
H   -0.9739713622   0.0367769957   -4.9299503107
H   0.2596031563   1.3176585061   -4.8796145231
H   2.146390997   -1.1403218457   -5.5997532598
H   2.9805881177   -0.4204705825   -4.2061250616
H   2.3291446569   -2.0737075357   -4.1190560458
78
7+
C   0.1959928059   -0.0431856304   -0.0316918127
C   0.2596098929   0.5364619682   1.2164953195
N   1.2219569283   0.2741200778   2.1277345663
N   -0.6188504876   1.4558849814   1.6727617556
C   0.9747475045   1.1005065219   3.2434688933
C   1.6633662949   1.2707928251   4.442445915
C   1.1575308964   2.1998647748   5.3420993226
C   0.0044816069   2.9415931272   5.0562414501
C   -0.6836347392   2.7799667593   3.8609462118
C   -0.1845424855   1.8450692824   2.956670466
H   2.5591699143   0.711618874   4.6716378817
H   1.6735792785   2.3536954061   6.283184057
H   -0.361261392   3.6628124704   5.7785211356
H   -1.5669242372   3.3652524392   3.648931851
C   2.220114414   -0.6620945387   1.8187131953
C   -1.6891360558   1.8454339062   0.8535916994
C   3.2360964003   -0.9411959088   2.8654364896
C   2.2153869849   -1.2724573644   0.6003308178
C   1.1895603671   -0.9816872963   -0.3940650976
C   1.1136390113   -1.5599349325   -1.6500314971
C   0.0672033652   -1.2128928253   -2.5494538828
C   -0.9103023198   -0.2588452116   -2.1510455769
C   -0.8548154901   0.3323152547   -0.9000112234
H   1.8654172142   -2.2815457993   -1.9381121865
N   0.0019762507   -1.7881307499   -3.7790456866
H   -1.7117247769   0.0169875835   -2.8223325569
C   3.2757870278   -2.2671291742   0.2689862816
C   3.19645443   -3.5759992124   0.7504253411
C   4.1850546932   -4.503875529   0.428510186
C   5.2574991547   -4.1302834968   -0.3801835489
C   5.3376515987   -2.8263026371   -0.8682263461
C   4.3491654414   -1.898864495   -0.5469712475
H   2.3611324258   -3.8649277039   1.3813659272
H   4.1171172679   -5.5174985907   0.8104993467
H   6.0281082048   -4.8526694959   -0.6297571894
H   6.1707231848   -2.529830145   -1.497557468
H   4.4110392652   -0.882291144   -0.9247299937
C   2.9487808036   -1.8433251818   3.8926887658
C   3.8956854305   -2.0927871573   4.8821908256
C   5.1297095407   -1.4433634065   4.846978412
C   5.4199091871   -0.5499999969   3.8165916105
C   4.4750802128   -0.2992628212   2.8241932799
H   1.9846960743   -2.3421473517   3.9184738595
H   3.670081069   -2.7925740707   5.6800074885
H   5.8659316535   -1.6362253037   5.6205036779
H   6.3808950168   -0.0473799209   3.7847433929
H   4.6937924063   0.3966724075   2.0203164497
C   -1.8096324988   1.3111775999   -0.3943029232
C   -2.6511023613   2.8274892045   1.4157042965
C   -2.9469186257   1.7219478074   -1.2669351049
C   -3.6693116382   2.3940608783   2.2684449003
C   -4.5624331232   3.3156447972   2.8076401468
C   -4.4409695555   4.6698803876   2.495895353
C   -3.4305350495   5.1012254978   1.6374347388
C   -2.5361753573   4.1812310887   1.0949934226
H   -3.7563483223   1.3395060455   2.5119400073
H   -5.3515716868   2.9769542127   3.4707094975
H   -5.1358476266   5.3878765577   2.9191943385
H   -3.33725626   6.1534584263   1.3899456684
H   -1.7462080986   4.5109058197   0.4274488574
C   -2.7406995051   2.6434364531   -2.2974202247
C   -3.7973785465   3.0230940574   -3.1219676349
C   -5.066928615   2.4804105004   -2.9252943265
C   -5.2756179866   1.5557024451   -1.9029884979
C   -4.2187267386   1.1760062453   -1.0779809431
H   -1.751648031   3.0665662289   -2.4479518098
H   -3.6292859468   3.7438143142   -3.9158568743
H   -5.8905201374   2.7769152254   -3.5669815036
H   -6.2613384478   1.129512842   -1.7460165928
H   -4.3799157697   0.4567613158   -0.2804639962
C   -1.0650624546   -1.4314255558   -4.701607465
C   0.9995012884   -2.7656736543   -4.1867651488
H   0.77073813   -3.107105658   -5.1944704685
H   2.0058322357   -2.3316771358   -4.1951394113
H   0.9987810114   -3.6386567013   -3.5241845054
H   -0.9380803792   -1.9925881016   -5.6254505274
H   -2.050303329   -1.6756500363   -4.2883227432
H   -1.0417688093   -0.3635286755   -4.9468300841
43
8H
C   0.0913611523   -0.1609636421   0.086678775
C   -0.2744276679   -0.1736709152   1.5402110317
N   0.9164125047   -0.1646659343   2.3868927301
N   -0.979350462   1.0484806152   1.9204281646
C   1.073895692   1.1276704274   2.9143657925
C   2.1400261909   1.7057529371   3.5823830176
C   2.0225434274   3.0443616411   3.9939212303
C   0.8774469162   3.7771206486   3.7120785045
C   -0.1924410539   3.1982842009   3.0083032808
C   -0.0876196447   1.8709522687   2.6285528787
H   3.0524400212   1.154164343   3.7749433143
H   2.8477128777   3.5080541958   4.5246671121
H   0.8059244298   4.8145990415   4.0221373531
H   -1.0662061567   3.7893312947   2.7612403441
C   1.9865593475   -1.0128518343   2.0203245615
C   -1.9809252666   1.5259094474   1.044171041
C   2.8797824849   -1.4537339154   3.1535655764
C   2.1290509658   -1.4061371575   0.7321987162
H   -0.8948752396   -1.0525781603   1.7758572239
C   1.2579323412   -0.8190616918   -0.3073380977
C   1.5467716231   -0.866961853   -1.6784962182
C   0.6889646573   -0.2570782245   -2.5926318371
C   -0.4572088245   0.4154606327   -2.1714911999
C   -0.7703448953   0.4787740684   -0.8063142118
H   2.4369749614   -1.373008465   -2.0372595814
H   0.9215274119   -0.3010534129   -3.6522962117
H   -1.0986673174   0.8896408895   -2.9069946744
C   3.2007653465   -2.3705455879   0.2993033494
C   -1.9435343309   1.1997382199   -0.2697909874
C   -3.0663241462   2.3508316138   1.6905659904
C   -3.0247249322   1.61276001   -1.2323261887
H   -4.052213906   1.9238893817   1.4833437137
H   -2.9406076107   2.3668582646   2.7742337556
H   -3.0714044395   3.3823331376   1.3240850996
H   -3.3415311559   0.7681389162   -1.8537149647
H   -3.9055183176   2.0012990202   -0.7200118969
H   -2.6690345013   2.3976297805   -1.9104544095
H   2.7878197139   -3.1533718743   -0.3460923449
H   3.9829786311   -1.8583752915   -0.2735915127
H   3.6849276742   -2.8557942782   1.147440991
H   2.9339972939   -2.5454767718   3.2015534503
H   3.901995418   -1.078708366   3.0404664174
H   2.4850217859   -1.1060236203   4.1094219216
42
8+
C   0.533608478   0.4133941994   -0.2167273437
C   0.5182886183   0.8901136692   1.0848275681
N   1.4332861518   0.5566050681   2.0182047603
N   -0.414405646   1.7390908373   1.5632981807
C   1.0717313619   1.2339683699   3.2006264782
C   1.6422281986   1.2608209628   4.4750665402
C   1.0298028319   2.0405143666   5.4433328157
C   -0.124922674   2.7785650952   5.1593309049
C   -0.7003368711   2.758457482   3.8987737842
C   -0.0905901228   1.9775216171   2.914547782
H   2.5291420582   0.7022225991   4.7263320771
H   1.4585895588   2.073538138   6.438452376
H   -0.584488191   3.3791997817   5.9360218528
H   -1.5911895384   3.3360196368   3.7127577633
C   2.4915393729   -0.3228601172   1.6950600163
C   -1.4528967794   2.2021753096   0.7237657567
C   3.4554440194   -0.6110999677   2.8022278446
C   2.5617904662   -0.8311707121   0.4283045747
C   1.5715404316   -0.4726891343   -0.5774880657
C   1.5635225033   -0.9399871016   -1.8956153694
C   0.5620048422   -0.525370728   -2.7725516744
C   -0.4539806444   0.3503571958   -2.3919836047
C   -0.4914802932   0.8467663353   -1.0850541905
H   2.3264581617   -1.6221328022   -2.2495925318
H   0.5736763099   -0.8989921104   -3.7912433925
H   -1.2044854152   0.6363494833   -3.1183763564
C   3.645215313   -1.7795972984   -0.014582835
C   -1.4973135645   1.7656825765   -0.5706480511
C   -2.4200063329   3.1536381977   1.3542199398
C   -2.5657988136   2.1931180489   -1.54282413
H   -3.1692023757   3.4818296178   0.6412400714
H   -2.9462718155   2.6814545166   2.1882855752
H   -1.9043260856   4.0464161767   1.7179264772
H   -2.1157395788   2.7024601056   -2.4007827575
H   -3.1015047002   1.3174829643   -1.9224313246
H   -3.3039139235   2.8644901212   -1.1128109675
H   4.211240336   -1.3465653531   -0.8453319158
H   4.3540600012   -2.0295566741   0.7699730177
H   3.2041432061   -2.7166441357   -0.3684898683
H   4.2471197398   -1.2749065205   2.4706301806
H   3.9288400828   0.3094121432   3.1541478941
H   2.9518393221   -1.0966679604   3.642552147
51
9H
C   0.0799855941   -0.1710536872   0.1076579659
C   -0.2883372945   -0.1900813497   1.5569655291
N   0.904006945   -0.1805699868   2.4046025886
N   -0.9953764262   1.0325273569   1.9385771739
C   1.0678959271   1.1184039011   2.9141184524
C   2.1407549837   1.7024822405   3.5661332147
C   2.0296336571   3.0462471271   3.9630205361
C   0.8834595178   3.7778582851   3.6827129235
C   -0.1936016989   3.1925790473   2.9949813213
C   -0.0946789477   1.8607619527   2.6292778095
H   3.0539995551   1.1513337904   3.7567733335
H   2.8604277342   3.5146111535   4.4808687448
H   0.8166143208   4.8191157943   3.9810874923
H   -1.0684615877   3.7824203414   2.7483118276
C   1.979112555   -1.0198213063   2.0254642379
C   -1.9862460602   1.5160490982   1.0504344181
C   2.8768090525   -1.4646408292   3.154100645
C   2.1242263769   -1.4026218922   0.7344832607
H   -0.9080666378   -1.0674424216   1.7998624369
C   1.2458147209   -0.8149828   -0.301079001
C   1.5509058226   -0.8525942168   -1.664817367
C   0.6991770885   -0.2506166033   -2.6158641899
C   -0.4498707421   0.4287955268   -2.1572409702
C   -0.7636647637   0.471675585   -0.7955761429
H   2.4574191887   -1.3469360305   -1.9868372535
N   0.9827906637   -0.3302237752   -3.9733801432
H   -1.0987916205   0.9313463049   -2.8616236431
C   3.2032638838   -2.3581177544   0.2995309363
C   -1.9384690628   1.1982459651   -0.2651740851
C   -3.0755743665   2.3413749809   1.6904816699
C   -3.0127138968   1.6234233096   -1.2304338949
C   0.2614141024   0.53721718   -4.8878044525
C   2.3073279734   -0.7621005778   -4.3836441904
H   0.6100824883   0.3509284431   -5.9037035377
H   -0.8115170056   0.3237718329   -4.8675286339
H   0.4059475286   1.6047558585   -4.6613139919
H   2.3629393461   -0.7516237701   -5.4722157335
H   3.1045710253   -0.1135999632   -3.9892200285
H   2.5053975809   -1.7875771925   -4.0574484893
H   -4.0605057457   1.9123322582   1.4822990116
H   -2.9529639223   2.3612934692   2.774480256
H   -3.0815444657   3.3717581329   1.3207071396
H   -3.3241444992   0.7867815451   -1.8651593705
H   -3.8977271227   2.0046639603   -0.719694271
H   -2.6530270638   2.4175162339   -1.8957883291
H   2.7986133738   -3.1338696879   -0.3594842679
H   3.989521476   -1.836870886   -0.2597159908
H   3.6810648417   -2.8528461767   1.1459126029
H   2.9209652076   -2.5568259854   3.2072022395
H   3.9017751209   -1.1000739205   3.031920237
H   2.4926462775   -1.1086228614   4.1112539735
50
9+
C   0.5331178778   0.4164671632   -0.2060081019
C   0.5177967695   0.8894538399   1.0862797763
N   1.4344817921   0.5569663865   2.0227534087
N   -0.4159382913   1.7404022763   1.5674449427
C   1.0723226352   1.2356950094   3.2056688741
C   1.642193353   1.2644257673   4.4786689869
C   1.0297516112   2.0451347553   5.4488244126
C   -0.1244308223   2.7811076783   5.1652356412
C   -0.7001106983   2.7588171674   3.9027986693
C   -0.0910146454   1.9790360335   2.9194553532
H   2.5298658671   0.7064065433   4.7296524709
H   1.4597998847   2.0786952699   6.4434455988
H   -0.5848599733   3.3821693392   5.9411883108
H   -1.591931271   3.3350399302   3.7155529689
C   2.4889007454   -0.3225663345   1.6928380039
C   -1.4504723132   2.1994310558   0.7230977127
C   3.4541684349   -0.6141564577   2.7988788901
C   2.5585005346   -0.8297475178   0.4252770026
C   1.5658108596   -0.4707649532   -0.5837372572
C   1.5671155268   -0.9397014644   -1.8892462055
C   0.5621132377   -0.5392776838   -2.810713617
C   -0.4583174788   0.3542281138   -2.3867252268
C   -0.4860411551   0.8405488208   -1.0878938992
H   2.3429162068   -1.6188795677   -2.2097944505
N   0.5770384616   -1.0075148641   -4.0886742103
H   -1.2225712416   0.6605178779   -3.0853995163
C   3.6420503428   -1.7769724682   -0.0184798252
C   -1.4938363673   1.7624116818   -0.57145477
C   -2.4200451656   3.1511663983   1.3509423629
C   -2.5608484532   2.1904600838   -1.5442634573
C   -0.4517544698   -0.6014871071   -5.0331371917
C   1.624619907   -1.9161365456   -4.5271133872
H   -0.2672063101   -1.0867857772   -5.9897819521
H   -1.4500218241   -0.8973067161   -4.6905368296
H   -0.4433131849   0.4825986145   -5.1955316667
H   1.4621766855   -2.1668913539   -5.5736938398
H   2.6164375288   -1.4578638189   -4.4385858017
H   1.6158212872   -2.8480065061   -3.9499800389
H   -3.1683104264   3.4805230466   0.6373569026
H   -2.9473982823   2.6784936068   2.18419386
H   -1.9051577133   4.0433634144   1.7174739232
H   -2.1091240359   2.6970644313   -2.4035440147
H   -3.0973089539   1.3149745304   -1.9244529275
H   -3.2988328555   2.8639864277   -1.1171607245
H   4.2061622461   -1.343605645   -0.8509499046
H   4.3530943563   -2.0275122243   0.7639848882
H   3.2013285425   -2.714233467   -0.373641393
H   4.2445769417   -1.2799669672   2.4679580864
H   3.9292376431   0.3054719998   3.1513002772
H   2.9494426536   -1.0977048238   3.6398608848
33
10H
C   -0.2381636166   1.6901536696   3.0428859547
N   -0.7817453768   1.0996191075   1.8965415262
C   -0.1169845517   -0.1797644542   1.8086099631
N   1.2130414567   0.1137452808   2.289397744
C   1.0124340927   1.072345663   3.2891085796
C   -0.6949199977   2.7188403392   3.8446402227
C   0.1237290022   3.1372984512   4.911367298
C   1.3508612154   2.5313164293   5.1529225894
C   1.8139396625   1.4798464609   4.3385462403
N   -0.1333783304   -0.7400309142   0.4851521277
C   2.0492571152   -1.0643269529   2.4090410829
C   -2.1931616241   1.0331012719   1.5728294507
H   2.7694001581   1.0035305067   4.5337950103
H   1.9614619508   2.8626064256   5.9869613672
H   -0.2185454797   3.9391809033   5.5579113758
H   -1.6559668425   3.1892449773   3.6628661694
H   3.0630720004   -0.7671247171   2.6873026227
H   1.6637891362   -1.7412322334   3.1915582796
C   2.0457379148   -1.764773425   1.0442564343
H   -2.7401542527   0.4358303734   2.323317604
H   -2.6155905084   2.0405920047   1.5681732941
C   -2.311341034   0.3902404267   0.1850310887
H   -0.6152870054   -0.9052748168   2.5182849599
H   -3.3644246094   0.2006662977   -0.0414398469
H   -1.9268870952   1.0897442311   -0.5642600896
C   -1.5344222361   -0.9282195656   0.0928055246
H   -1.5577465585   -1.3108987991   -0.9313420926
H   -2.0181988796   -1.6851920677   0.7399100735
H   2.5564728853   -2.7283778367   1.126780256
C   0.6240880717   -1.9956631124   0.5185602233
H   2.6008132329   -1.1503589006   0.3280685795
H   0.6567707773   -2.4059174348   -0.4945659311
H   0.1117263266   -2.7384995896   1.1599763181
32
10+
C   -0.3033671019   1.591357358   3.1708227992
N   -0.9055729726   0.8848352046   2.1281708127
C   -0.0747569357   -0.111016174   1.76593571
N   1.0449889797   -0.0800431217   2.5130676253
C   0.9331688297   0.9801629929   3.414475764
C   -0.7312363519   2.6885130834   3.9029715442
C   0.1312516268   3.1579039314   4.8944508447
C   1.367833653   2.5472896561   5.1376981671
C   1.7928389986   1.4418207997   4.3997680295
N   -0.3184669035   -0.9887757051   0.7998323612
C   2.1176745726   -1.0604733729   2.3672840926
C   -2.2154843683   1.0821894298   1.5130273547
H   2.7482460659   0.9669482323   4.5911617248
H   2.010870688   2.9390798337   5.9181829956
H   -0.1660896686   4.013945687   5.4902248509
H   -1.6901324072   3.1589269441   3.7179478557
H   3.0707863462   -0.5486064511   2.5096557801
H   2.0089844297   -1.8230965329   3.143928914
C   2.0306944574   -1.6653416674   0.9673668492
H   -2.9805797504   0.6434593702   2.1599996144
H   -2.3976552628   2.1550379455   1.4321668896
C   -2.2026757565   0.4288143687   0.1325943775
H   -3.2212272373   0.4017503543   -0.2580382937
H   -1.5956228617   1.0290543302   -0.5516176136
C   -1.6479999948   -0.9931127716   0.1861936348
H   -1.5422369676   -1.3949776646   -0.8229551916
H   -2.312542199   -1.6566185637   0.7525345989
H   2.6987113497   -2.5261914149   0.9095580053
C   0.6085035885   -2.1099964279   0.6321133067
H   2.3642931429   -0.9303463454   0.2288642702
H   0.5492958771   -2.4324658774   -0.408866254
H   0.2942111341   -2.9453364314   1.2691755801
33
11H
C   -0.2422086848   1.6524332025   3.1433501981
N   -0.7717103082   1.1333663439   1.924145245
C   -0.0851944075   -0.1237692398   1.7922349606
N   1.2303129894   0.1748094251   2.2912507091
C   0.9607946222   1.076572431   3.3638743077
C   -0.9193048753   2.7863659941   3.8333093975
C   2.0156576708   1.3812351867   4.371157977
N   -0.1044543367   -0.6734529769   0.461895433
C   2.0246330716   -1.0320563761   2.4340683298
C   -2.1919050054   0.9861173439   1.6611189474
H   3.0325507341   -0.7768287365   2.7703223242
H   1.5780494276   -1.7175144439   3.1785836535
C   2.0670686116   -1.7067777811   1.0570657482
H   -2.6665465068   0.3132362612   2.3997628587
H   -2.6850421961   1.9592844546   1.7234211937
C   -2.3278060103   0.3982759107   0.2506900742
H   -0.5720255495   -0.8701654528   2.4981791663
H   -3.3788051605   0.1763541714   0.0432254227
H   -1.9919579499   1.1434441401   -0.4780083793
C   -1.5063884789   -0.8858162343   0.0847546434
H   -1.5387699564   -1.2281660789   -0.9537221101
H   -1.9540728719   -1.683575716   0.7089485151
H   2.5716469442   -2.6742881438   1.1358965288
C   0.6620621471   -1.9243961318   0.4827806991
H   2.6484964555   -1.0802854577   0.3726241273
H   0.7230632296   -2.3114924282   -0.5385413818
H   0.1368761751   -2.6850307959   1.0927700178
H   2.293792509   0.4911015914   4.9461085966
H   2.9247570668   1.7521556127   3.8820539234
H   1.6743750952   2.142390411   5.0753978656
H   -0.3458977231   3.1120605005   4.7033929666
H   -1.0290929743   3.643018355   3.1570569346
H   -1.9225267544   2.5094606577   4.175578106
32
11+
C   -0.2769971225   1.6066744283   3.2030688426
N   -0.870454013   0.918981271   2.1325945277
C   -0.0374786638   -0.0489716575   1.7331300358
N   1.0651066739   -0.0103508619   2.4900579423
C   0.9296178701   1.0274510334   3.42595891
C   -0.9670917998   2.7476799296   3.86387342
C   2.0034655583   1.3204759735   4.4136937063
N   -0.2609297383   -0.9032238683   0.7208331898
C   2.1463065486   -0.9842710517   2.3480478892
C   -2.1988393807   1.0989643096   1.5488787465
H   3.0983166812   -0.4697532287   2.4862267083
H   2.0429663391   -1.7414966106   3.1307802904
C   2.0648351783   -1.6083140112   0.9551251357
H   -2.9399133801   0.6488899203   2.2158534925
H   -2.4037129225   2.1678020905   1.4727166147
C   -2.2210620475   0.4439458367   0.1681301115
H   -3.253738402   0.3917880164   -0.1813917863
H   -1.6575415657   1.0593135205   -0.5396356064
C   -1.6240369479   -0.9624243746   0.1976723464
H   -1.5740787951   -1.3723354114   -0.8129761984
H   -2.2372951976   -1.6363887763   0.8109161898
H   2.7300895497   -2.4726340039   0.9160444559
C   0.6415961331   -2.0474308778   0.6131026843
H   2.4081149837   -0.8862440642   0.2081716922
H   0.5955254453   -2.4109288326   -0.4153531597
H   0.3102073606   -2.8564827448   1.27791685
H   2.2236014259   0.4447032675   5.0317262
H   2.9292124878   1.6274166142   3.916932468
H   1.6917127329   2.1303373744   5.0742285627
H   -0.3643095215   3.1189989241   4.6934625285
H   -1.1264670181   3.5754497516   3.1657365156
H   -1.9410144523   2.4457191141   4.2609386942
34
12aH
C   0.0055310171   -0.4454039991   0.1347738027
C   -0.0935217692   -0.1343999681   1.6178255099
N   1.2033202695   0.178513333   2.2235263535
N   -0.9093966059   1.0619136348   1.8952000032
C   0.953555267   1.1204838254   3.2265090794
C   1.7648774484   1.5148432378   4.281873314
C   1.2935648118   2.5421291512   5.1070404284
C   0.0772116013   3.1680536428   4.8551693431
C   -0.747953709   2.7735370752   3.7802865123
C   -0.3070733406   1.6927796803   3.0068827716
H   2.7251518129   1.0460424643   4.4670631923
H   1.8952164649   2.8695757166   5.9493925863
H   -0.2364762654   3.9830471055   5.4970521432
N   -1.9640647651   3.4287071712   3.4678116249
H   -0.9869415151   -0.6319967649   -0.2844964233
H   0.4633602439   0.396210186   -0.3914954019
H   0.6062674684   -1.3436603442   -0.0335679549
C   2.0600703953   -0.9522619113   2.5239217778
C   -2.3347898649   0.7604033053   1.96392425
H   3.0416450198   -0.599164021   2.8454702814
H   1.6360948346   -1.5937387975   3.3133522213
H   2.2050300199   -1.5527171876   1.6239777403
H   -2.5605993133   0.0649511462   2.7884585457
H   -2.9083913332   1.6725926522   2.1190269919
H   -2.6494063648   0.300934914   1.0244051839
H   -0.5419807765   -1.0062409089   2.1470476398
C   -2.5409134358   4.2651083339   4.5048706723
C   -1.9414847102   4.1070424609   2.1742472768
H   -3.5534329805   4.546083348   4.2022453393
H   -2.6058826389   3.7108379234   5.4443056266
H   -1.9728826162   5.1945126408   4.6817962237
H   -2.9597905627   4.39760884   1.8992076935
H   -1.3139551142   5.013451267   2.1999901493
H   -1.5516869931   3.4399728471   1.4018235019
33
12a+
C   -0.2335489711   -0.9519006885   0.5224101458
C   -0.0034772864   0.024235344   1.6156301786
N   1.0977322271   0.0905178298   2.3726475108
N   -0.8750495997   0.9619742324   2.0114217674
C   0.9430794165   1.1130555157   3.2991257437
C   1.7887409593   1.5286403326   4.3271582836
C   1.3140951226   2.5606823532   5.1177491753
C   0.0755952612   3.1775229062   4.8672681403
C   -0.7618696902   2.7842855124   3.8243630926
C   -0.3052510422   1.6882968138   3.0612265453
H   2.752740218   1.0663185033   4.5010551466
H   1.9200374289   2.9234564257   5.9408307004
H   -0.2254345086   4.0041664736   5.4998125928
N   -1.9864406898   3.4128066202   3.5162301289
H   -1.0948534927   -0.6628633867   -0.0770722383
H   0.638258041   -0.9970501271   -0.1327786646
H   -0.4122798759   -1.9482793279   0.9360531367
C   2.2730493594   -0.7669783765   2.2928364562
C   -2.2484711421   1.0636700518   1.5084993689
H   3.1475489418   -0.1631029099   2.0473089419
H   2.4192705252   -1.2618093412   3.2539673497
H   2.1255703012   -1.5219453837   1.5244131257
H   -2.7011870045   0.0726753572   1.4948050486
H   -2.8037514653   1.7015304515   2.1918397963
H   -2.2537924304   1.4949520837   0.5064737349
C   -2.6315089656   4.1313121811   4.6064005678
C   -1.9349913657   4.2227131615   2.295610284
H   -3.6526952151   4.3731369209   4.3016048367
H   -2.6763973035   3.4988425746   5.4953939821
H   -2.1230099466   5.0744280373   4.862395447
H   -2.9535417705   4.4563337383   1.9750876094
H   -1.3893392207   5.1643512647   2.4615927718
H   -1.4365768159   3.6800248561   1.490511293
34
12bH
C   0.0191310446   -0.5090078051   0.1818163722
C   -0.0440040214   -0.1086662018   1.6438868296
N   1.2791732854   0.1672217519   2.2206565514
N   -0.7653617807   1.1532366519   1.8655604841
C   1.0475936596   1.1187913747   3.235848874
C   1.8287004127   1.5350571555   4.2937931159
C   1.3601598793   2.5646852131   5.129276001
C   0.1057445849   3.1632723029   4.9266790515
C   -0.6827955766   2.7248826585   3.8310050987
C   -0.1981885923   1.7203210381   3.0129373837
H   2.7975286891   1.0874114417   4.4924625754
H   1.9928551204   2.8741402316   5.9509288982
N   -0.3848564221   4.1447031364   5.7982758268
H   -1.6550937858   3.1565872431   3.6333599769
H   -0.983124649   -0.6974395829   -0.2121366962
H   0.4915701976   0.2846802478   -0.4028218716
H   0.5930969429   -1.4318248062   0.0621995614
C   2.0665397892   -1.0010317302   2.5676046852
C   -2.2104730938   1.0983194112   1.7592018308
H   3.0546279821   -0.6895119098   2.9123454326
H   1.5891195138   -1.6026117345   3.3590737677
H   2.2083010577   -1.6288812119   1.6856633317
H   -2.6597436141   0.4781581667   2.5516761198
H   -2.6247752613   2.106293809   1.8240927349
H   -2.4947837006   0.6888013647   0.7882884019
H   -0.5401596808   -0.9195470076   2.2285135464
C   0.5623276505   4.766813165   6.7063536474
C   -1.4419808965   5.0145798214   5.3087934076
H   0.0400186991   5.5095977307   7.3105419057
H   0.9856274834   4.0287557749   7.3933648772
H   1.3929631016   5.2656268056   6.1808905422
H   -1.6809072025   5.7491055681   6.0787465994
H   -1.1588958348   5.5526928524   4.3900323458
H   -2.3567419818   4.4500390732   5.1088857908
33
12b+
C   -0.2131874262   -0.8616863182   0.4812420225
C   0.0522744572   0.0605566756   1.6134397337
N   1.1318409176   0.0538950356   2.4021187887
N   -0.7779559527   1.0417491445   2.0091166887
C   0.9889109236   1.054992936   3.3623069518
C   1.7951929721   1.4789158959   4.4167411753
C   1.340663629   2.5337969334   5.1857988913
C   0.0921270732   3.1866808305   4.9419888889
C   -0.7029181479   2.7492303677   3.8648246228
C   -0.2245828953   1.6850917196   3.1094808665
H   2.7457172811   1.0085603738   4.6407876121
H   1.9660102098   2.8654438215   6.0039600796
N   -0.3225760175   4.2159389305   5.7519353666
H   -1.6511364332   3.2093434282   3.6232818617
H   -1.201450729   -1.3135743019   0.5896880555
H   -0.1799673246   -0.3196527801   -0.4676293992
H   0.5219171633   -1.6632732079   0.4505452476
C   2.2671049635   -0.8584309523   2.3282008893
C   -2.0567894475   1.3982227664   1.4121348671
H   3.1473186459   -0.3390842023   2.7041056498
H   2.0771048949   -1.7466786055   2.9325484075
H   2.453933012   -1.1394134059   1.293920811
H   -2.8635326929   1.1778523177   2.1133691298
H   -2.0534093712   2.4627689484   1.1737836283
H   -2.2066528479   0.8323605446   0.4955831363
C   0.5824015348   4.775636135   6.7409867356
C   -1.5256745743   4.9488166848   5.4054801245
H   0.077810891   5.5882673581   7.2618718563
H   0.8648511892   4.0291488277   7.490913575
H   1.4976968903   5.1772303528   6.2855448192
H   -1.7070462862   5.7155758195   6.1572468732
H   -1.4436057887   5.4392942016   4.4250763466
H   -2.3990387133   4.2872137248   5.3888986963
45
13aH
C   0.5980086976   -0.0483899054   0.0227716231
C   0.1441520658   0.0799894615   1.4660020951
N   1.2601340974   0.1725789408   2.4110255306
N   -0.6190811292   1.311416323   1.719895446
C   0.8059261355   0.9638065635   3.4743227009
C   1.3645059681   1.1485816438   4.7314992585
C   0.7600336158   2.0936961524   5.5727320639
C   -0.3456047095   2.8216855715   5.1525837591
C   -0.9113974075   2.6437925966   3.8695558748
C   -0.3339206274   1.6668429094   3.0567596555
H   2.2369150125   0.5908741902   5.0543682156
H   1.1626188836   2.2581728122   6.5678467221
H   -0.7992891112   3.5556827231   5.8129286327
N   -2.0403490131   3.3722426424   3.4697329864
H   -0.2636506531   -0.0809951765   -0.6493612139
H   1.2297380043   0.8023556038   -0.2462408004
H   1.1612785675   -0.9739513114   -0.1248208178
C   1.9511448823   -1.0660516741   2.7122614115
C   -2.0096433408   1.2319022613   1.2965679292
H   2.8240001195   -0.8616074902   3.3351441579
H   1.3008671174   -1.7848844569   3.2369982462
H   2.3071674233   -1.5250641587   1.7880059115
H   -2.546102761   0.4187576371   1.8139994212
H   -2.5095876082   2.173366735   1.5189901697
H   -2.0523976696   1.0469770237   0.2207226384
H   -0.4888846242   -0.8001513039   1.731405545
C   -2.013835032   4.6717171918   3.5077510477
N   -3.1980022404   5.3649697372   3.6183796061
N   -0.8819811394   5.4601075852   3.418016742
C   -3.4403246496   6.5763834079   2.8481563696
C   -4.397959615   4.6396614305   3.9883192568
C   0.3009521097   5.0022242423   2.7168543287
C   -0.6785936596   6.6016442513   4.2924629872
H   -5.1234009584   5.3504548484   4.394477815
H   -4.8526528641   4.1292199461   3.1277442533
H   -4.1625700247   3.8933606398   4.7468676938
H   -3.8753909111   7.354906916   3.4834281361
H   -2.5093621447   6.94851264   2.4229555235
H   -4.1384330077   6.3695363578   2.0259560977
H   -0.4186122502   7.4973580445   3.7157740942
H   -1.5840117805   6.8034709425   4.8645537389
H   0.1389690906   6.3942299326   4.996433167
H   0.7604212411   5.8607850489   2.2151596408
H   1.0418279328   4.5521770553   3.3913765236
H   0.0272899674   4.2654754676   1.9597108153
44
13a+
C   0.1952000952   -0.7575280442   0.3335212967
C   0.2141898109   0.0862118787   1.5539943729
N   1.0672650046   -0.0636103767   2.5761398845
N   -0.610836589   1.1077929231   1.8087888082
C   0.7922611138   0.9011131421   3.5365303943
C   1.4133711725   1.1544444054   4.7583020303
C   0.890506548   2.2156659458   5.4840292127
C   -0.1887668266   2.9776301679   5.0148861569
C   -0.8138990383   2.7378384655   3.781959286
C   -0.2815442368   1.6512685517   3.0548498913
H   2.2465807295   0.5621118339   5.1162295938
H   1.3236680235   2.4643866672   6.4473682455
H   -0.5675775788   3.7900632703   5.6272834935
N   -1.9260061433   3.424116344   3.3309814504
H   -0.5543680358   -0.4024944361   -0.3709380645
H   1.170380628   -0.7325154108   -0.1584441275
H   -0.0376594096   -1.7932873988   0.5938923948
C   2.1280224654   -1.0535641058   2.6946118725
C   -1.6727487011   1.5611096181   0.9072756029
H   3.0948674399   -0.5486104284   2.7240545318
H   1.9818916929   -1.6279495829   3.6104151665
H   2.0985878462   -1.72807535   1.8420754619
H   -2.3709906198   0.7445667276   0.720278109
H   -2.1904783553   2.3789354901   1.403421072
H   -1.2377286059   1.9103009816   -0.0301738233
C   -2.0128287249   4.7260050852   3.4724124093
N   -3.2458865056   5.2937815624   3.5948108882
N   -0.9457253316   5.5911167709   3.4563711807
C   -3.5743293988   6.576724391   2.9884432809
C   -4.386719147   4.4636884373   3.9385166152
C   0.2824426449   5.2684352072   2.7553711403
C   -0.8664919694   6.7354588587   4.3505133975
H   -5.1303956927   5.085653368   4.4441220238
H   -4.8475555646   4.0200386032   3.0465864045
H   -4.075282593   3.6615469286   4.6064816186
H   -3.9069849858   7.2975934935   3.7425911199
H   -2.7079655219   6.9818478154   2.466984633
H   -4.3816238242   6.4375486365   2.2606948025
H   -0.7654843489   7.6732342548   3.7924895172
H   -1.7576351739   6.7890818382   4.9753343559
H   0.0075344435   6.624114632   5.004156977
H   0.6607709026   6.1783729084   2.2791199834
H   1.054960476   4.8780806125   3.4303536139
H   0.0877428853   4.5283183169   1.9783477251
45
13bH
C   -0.0265780159   -0.5848775501   0.2900445897
C   -0.1295857719   -0.0810327242   1.7173864898
N   1.1594950745   -0.0853983172   2.4233621964
N   -0.541614268   1.3270450926   1.8029696854
C   1.0726888437   0.9601513119   3.3640218545
C   1.8230453541   1.2314998115   4.4927057764
C   1.530952951   2.3908207874   5.2326091971
C   0.5078417164   3.2626527477   4.8532204598
C   -0.2715769385   2.9551632184   3.7119878767
C   0.0330128673   1.8215703785   2.9811659488
H   2.6192730235   0.5676072264   4.8148354636
H   2.1068645084   2.620083813   6.1239981311
N   0.2073772596   4.3666292986   5.6675567683
H   -1.0903318892   3.6085397357   3.4266944216
H   -1.0034720432   -0.5598187678   -0.2002894072
H   0.674942702   0.0342177546   -0.2752908331
H   0.3178111255   -1.6223442438   0.2736913023
C   1.6111351095   -1.3794841225   2.8989315718
C   -1.9404728488   1.6084185308   1.5464063414
H   2.6099860087   -1.2851393228   3.3296790363
H   0.9348717554   -1.7991924872   3.6621869332
H   1.6771928833   -2.0799979384   2.0641111919
H   -2.5989853731   1.1617480271   2.309072138
H   -2.1020568435   2.6881619143   1.5316320715
H   -2.222905275   1.2199099198   0.5662626908
H   -0.8596859006   -0.7104885059   2.2799036339
C   -0.081506541   5.5218163629   5.1422164499
N   -0.8446400239   6.4126173262   5.8625534657
N   0.3284680405   5.9798197543   3.9034165926
C   1.5696238172   5.5365134148   3.30289432
C   -0.5785207746   6.6708581924   3.0047060578
C   -0.5353457129   7.8351290297   5.8794107618
C   -1.5535372563   5.9385972723   7.0352222455
H   2.0516908756   6.3940891495   2.8203155499
H   2.2390423373   5.1472080414   4.070254281
H   1.4118582718   4.7535113527   2.548827281
H   -0.153946629   7.6254405646   2.6710604027
H   -0.7703992893   6.0505102642   2.1181043712
H   -1.5281551269   6.8643147605   3.5034126399
H   -0.1044115019   8.1166716446   6.8493554195
H   0.1866301532   8.0755534701   5.1002365835
H   -1.441226886   8.4289092793   5.7182032511
H   -2.3750677757   6.6287239026   7.2481704552
H   -1.9584252968   4.9441111141   6.8488783091
H   -0.9011886969   5.8882155156   7.9183260325
44
13b+
C   -0.3456515764   -0.8277711934   0.5438765907
C   0.0088034823   0.0518748719   1.6858945507
N   0.9665325081   -0.1610972226   2.5970328416
N   -0.6065681404   1.215393879   1.9586542374
C   0.9660888885   0.8986137805   3.5019649361
C   1.737935625   1.1651838597   4.6325955993
C   1.4643250649   2.3383546404   5.3130177671
C   0.4571869906   3.2531190803   4.9001280424
C   -0.3211694632   2.9548183114   3.7726109078
C   -0.0341988226   1.775308765   3.094534241
H   2.5149492466   0.4888191034   4.9702589661
H   2.0374541582   2.5905735854   6.1989104704
N   0.230807453   4.3678652138   5.6959977824
H   -1.1123092365   3.6206357848   3.4462913707
H   -1.4127722236   -1.059406335   0.5680085888
H   -0.1177647037   -0.3285708322   -0.4015751211
H   0.2034387811   -1.7656277265   0.5800719535
C   1.8768272407   -1.2942214523   2.7012972264
C   -1.6972037674   1.8274427731   1.2131660023
H   2.889794326   -0.915089984   2.8391069319
H   1.5937427062   -1.9143222552   3.5531585347
H   1.8484219944   -1.8866149062   1.7910619347
H   -2.5947409117   1.8520484903   1.8333771189
H   -1.4115664917   2.8429065726   0.9344233284
H   -1.8959471477   1.2547140823   0.3104274152
C   -0.0829999433   5.524399643   5.1685784177
N   -0.8271898445   6.405793037   5.9011508478
N   0.3119076132   5.9654684753   3.9250117419
C   1.5381924602   5.5035353959   3.3057267547
C   -0.5806762044   6.7065896958   3.0493950154
C   -0.5712925384   7.839453348   5.8772687929
C   -1.5450988675   5.9312006497   7.0699985243
H   2.0327367697   6.3557784112   2.8280082379
H   2.2084670422   5.0913636286   4.0604194764
H   1.3528098014   4.735377056   2.5431611275
H   -0.1541350069   7.6776747145   2.7722344457
H   -0.7525117362   6.1297383285   2.1313209978
H   -1.5407442086   6.8689903633   3.5386671586
H   -0.244300279   8.169702805   6.8702093354
H   0.2164888619   8.0723110711   5.1620037128
H   -1.4746716273   8.3959551634   5.6063830452
H   -2.3854884899   6.6046862139   7.2590506072
H   -1.9243565471   4.9256118681   6.8914326736
H   -0.9035242361   5.9110132451   7.9608418698
43
14aH
C   0.5674761062   0.3049569503   0.04959925
C   0.1500815185   0.281723536   1.5091696292
N   1.2886126305   0.3353985363   2.4304791087
N   -0.653530851   1.4521119494   1.8946361392
C   0.8341714076   1.0054223294   3.5730046494
C   1.41593966   1.0944102029   4.829829866
C   0.7939099112   1.9250657382   5.7730811388
C   -0.3520607592   2.640860067   5.4497677812
C   -0.9334298435   2.567685229   4.1659546266
C   -0.3434670403   1.6963492621   3.2499417453
H   2.3182505163   0.5465271225   5.0788086038
H   1.2152699199   2.009871494   6.7702479009
H   -0.8203699796   3.2903082944   6.1835929444
N   -2.1000365226   3.2912083881   3.8727434625
H   -0.310345571   0.2905681638   -0.601885515
H   1.1515509039   1.2057356934   -0.1566243471
H   1.168052818   -0.5755804016   -0.1944375847
C   2.039072113   -0.8941443955   2.5978168087
C   -2.0512366003   1.3540339528   1.5000863092
H   2.9228631375   -0.7082464154   3.211037076
H   1.4360224704   -1.6844492598   3.0736406842
H   2.3828619687   -1.2523843478   1.6256645398
H   -2.5501574116   0.4939672784   1.9767664159
H   -2.5790472035   2.2623689555   1.7868318639
H   -2.113738356   1.2353665126   0.4161166177
H   -0.4387466137   -0.6450428605   1.7082219344
C   -2.0685029658   4.537614854   3.5461987866
N   -3.2361593693   5.2423005125   3.3099694702
N   -0.9959400027   5.4012289017   3.3704766011
C   -2.9393045917   6.6663158287   3.292224521
C   -4.4847355836   4.7986585187   3.8905965086
C   0.2980487076   4.9493899963   2.8763688678
C   -1.495852903   6.6580739601   2.8127002995
H   -4.515749918   4.9747161778   4.9761242337
H   -5.305325484   5.345145143   3.4204235412
H   -4.6143753865   3.7326980026   3.7042886888
H   -3.022823726   7.0992953454   4.3012037181
H   -3.6116858157   7.2036470086   2.6204632384
H   -1.446091633   6.6401736825   1.7138601126
H   -0.9143123039   7.5058623498   3.1801526723
H   0.9151778628   5.8338063696   2.7066968373
H   0.8015568451   4.3178346166   3.6074838597
H   0.204658938   4.3974067568   1.9315113942
42
14a+
C   0.1940776818   -0.5861712515   0.2713524936
C   0.2216287803   0.1650750426   1.5507415098
N   1.1059279709   -0.0352762319   2.537145506
N   -0.6240666987   1.1407839294   1.9017395292
C   0.8333859273   0.8495611616   3.5720859642
C   1.48107298   1.034347477   4.7920836413
C   0.9538517502   2.027658382   5.6054491383
C   -0.1568155522   2.7916864109   5.2194051272
C   -0.8042270877   2.6224400293   3.9888377976
C   -0.2725797256   1.6022626593   3.1738059006
H   2.3392003953   0.4421067256   5.0853815448
H   1.4095265057   2.2206544886   6.5709910631
H   -0.5382591847   3.5553820721   5.8896339577
N   -1.9508686165   3.3121454841   3.6360648418
H   -0.5648935947   -0.1851256971   -0.397399256
H   1.1637262571   -0.5170437163   -0.2269923052
H   -0.0281430374   -1.640247516   0.456964496
C   2.1920612194   -1.0047892967   2.5563509043
C   -1.7273782225   1.6255549272   1.0686800086
H   3.1477686558   -0.4795836357   2.5938710214
H   2.0851939992   -1.6450355571   3.4329584529
H   2.151820667   -1.6188298057   1.6596910123
H   -2.371027622   0.7916235194   0.7881918569
H   -2.2944915156   2.3388031462   1.661695922
H   -1.3323975287   2.1173177488   0.1785604032
C   -2.0155675845   4.6059101335   3.5631615167
N   -3.2220067279   5.2506574788   3.4632208094
N   -0.9999692539   5.5411336408   3.5267439104
C   -3.0258656466   6.6810254335   3.652701314
C   -4.4435205174   4.6339536492   3.9359382209
C   0.2876337587   5.2457772415   2.9125646298
C   -1.5811519845   6.8468627206   3.2020916135
H   -5.2955584082   5.162106984   3.5029902352
H   -4.4700522698   3.5924672471   3.6168223311
H   -4.5181884969   4.6742681695   5.0315483245
H   -3.1518091688   6.9513628438   4.7113343359
H   -3.7303779436   7.260687555   3.0534826224
H   -1.5237941018   7.0270759519   2.1193268079
H   -1.0556871478   7.6480507293   3.7244077635
H   0.8815856796   6.1610551053   2.9250043838
H   0.8302260014   4.4849924999   3.4718542605
H   0.1711734087   4.91586612   1.871605389
43
14bH
C   0.0405993704   -0.8044320019   0.2864062912
C   -0.0689035778   -0.2838592739   1.7072737457
N   1.2381212642   -0.0880179228   2.3498824243
N   -0.6719356753   1.0542461162   1.7855215168
C   1.0501117218   0.96069388   3.2702126882
C   1.8054239287   1.363010592   4.3552227777
C   1.3900612775   2.4925452468   5.0839472263
C   0.2436435267   3.2044415053   4.7303505251
C   -0.5398005742   2.7620004053   3.6386544628
C   -0.1166897992   1.6591555823   2.9194117831
H   2.6990326112   0.8233538048   4.6528186837
H   1.9689794152   2.8244648473   5.9401181627
N   -0.1869459226   4.2841338416   5.5205521888
H   -1.4478236041   3.2973217206   3.3800996397
H   -0.9507711199   -0.924089102   -0.1586884301
H   0.6259687291   -0.1101742563   -0.3221584172
H   0.5220728163   -1.7858830801   0.2736471721
C   1.8952543128   -1.2911842817   2.8241501103
C   -2.1073836208   1.1292619744   1.5952285838
H   2.8904079172   -1.0435774101   3.1989283692
H   1.3260234372   -1.7838629807   3.6297465081
H   2.0199332636   -1.9957813799   1.9995964203
H   -2.6581167778   0.6156450301   2.399879122
H   -2.4209600215   2.1745647579   1.5667915061
H   -2.3787163603   0.6778736493   0.6392204289
H   -0.6765089194   -0.9949606417   2.3158094427
C   -0.3420497614   5.474085945   5.0472217524
N   -0.9399616544   6.4707284806   5.7992247276
N   0.0066478711   6.0085591514   3.8112918058
C   1.2186745864   5.6023570098   3.1144449111
C   -0.2340125183   7.4517336843   3.8417791061
C   -1.2904706455   7.5820360687   4.9277001539
C   -1.8480755534   6.1256643348   6.8720241359
H   1.2505324718   6.1307148126   2.1590545525
H   2.1191805546   5.8618931441   3.688817049
H   1.219850681   4.5328355424   2.9140555806
H   0.6856562409   7.9864480149   4.1225106813
H   -0.5686751735   7.8127348021   2.8671116331
H   -1.2434326609   8.5346626915   5.4592713253
H   -2.3042477874   7.453894297   4.5176598059
H   -2.0466408478   7.0204065895   7.4662432498
H   -2.8019765684   5.7343637745   6.4884052281
H   -1.3901738538   5.3697610338   7.5093883692
42
14b+
C   -0.0541939332   -0.7785821622   0.443505335
C   0.1736761879   0.0760944402   1.6356148654
N   0.9610121007   -0.1992728306   2.6829248946
N   -0.4005439924   1.2773224449   1.8212087645
C   0.886580942   0.8576320863   3.5879518145
C   1.4865941684   1.0723234632   4.828761001
C   1.1859765647   2.2599922525   5.4707900462
C   0.3199096067   3.2410340577   4.9127379492
C   -0.290760789   2.994322165   3.675163112
C   0.0212260266   1.7978608935   3.0386658951
H   2.154576083   0.3457888222   5.2772626606
H   1.6252880987   2.4719842325   6.4396546537
N   0.0315493163   4.3584097942   5.6819019034
H   -0.9754884882   3.7121856352   3.2376348961
H   -1.1243671356   -0.9463375309   0.3032988224
H   0.3432663756   -0.2919752999   -0.4510000323
H   0.4273144163   -1.7474644647   0.5519051223
C   1.7681623605   -1.3899022884   2.9162375366
C   -1.3177520027   1.9602447902   0.9198463238
H   2.7676299769   -1.0781712523   3.2206489207
H   1.3122373035   -1.9934919299   3.7024500685
H   1.849550282   -1.975477793   2.004771138
H   -2.2941965964   2.0564743158   1.397407837
H   -0.9192235448   2.9491046028   0.6882063544
H   -1.4203695675   1.3939453039   -0.0027323189
C   -0.0716698649   5.5579243133   5.1945213772
N   -0.6635583979   6.5733385221   5.911446245
N   0.3784553174   6.0644703382   3.998951435
C   1.5124502295   5.5105722237   3.2762783745
C   0.170447646   7.5118752208   3.9681129257
C   -0.9096038219   7.7039488473   5.0260797936
C   -1.6347840368   6.2795204115   6.9445543358
H   2.1251758117   6.3352203419   2.9047724204
H   2.1302348838   4.8929137372   3.9327145858
H   1.1924510307   4.9016785907   2.425614751
H   -0.1402259728   7.8456198313   2.9763509098
H   1.0973921892   8.0324709076   4.2448947718
H   -1.9162795143   7.6360902854   4.5875371448
H   -0.8209321556   8.65246503   5.5590053462
H   -1.7807801179   7.1738290445   7.5540836938
H   -2.6020700492   5.977853458   6.5179895726
H   -1.2599819368   5.4749221485   7.5765027532
71
15aH
C   -0.0441172382   1.3440302237   -0.1158070209
C   -0.2789710077   0.9750787913   1.3387753571
N   0.9642844092   0.8016302329   2.0926201993
N   -0.9949932395   2.0204144578   2.0888419855
C   0.6762621259   1.1814691988   3.4087546676
C   1.398747575   0.9370506091   4.5685667972
C   0.9126829101   1.4913842005   5.7612319599
C   -0.2350607007   2.2751200078   5.769021899
C   -0.9586566613   2.5535497158   4.5895101772
C   -0.5026201533   1.9424371881   3.4145337412
H   2.3019927282   0.3365276425   4.5597567987
H   1.4458858106   1.3107799692   6.6900237865
H   -0.5911290437   2.7182299873   6.6947673798
N   -2.0946447618   3.387193675   4.6390799969
H   -0.9952808548   1.4947141208   -0.6333058254
H   0.545471873   2.2620747484   -0.1798223336
H   0.4859576602   0.5418498744   -0.6366915575
C   1.6830126917   -0.4370553204   1.8689533601
C   -2.4343436181   1.9786678249   1.8741083306
H   2.6440208429   -0.4069385089   2.3860351929
H   1.116547285   -1.3140452422   2.2232129625
H   1.8870654137   -0.5587304391   0.8034513079
H   -2.881197788   1.0525065916   2.2720575711
H   -2.9143291759   2.8279430709   2.3552132515
H   -2.6380523674   2.0293774143   0.8023199835
H   -0.8687223815   0.0283915272   1.3845134971
C   -1.972292091   4.5118632426   3.9860951735
C   -2.5775075668   5.6684647387   3.4858397052
C   -1.2288155929   5.4731531955   3.280712101
N   -3.7296281915   6.3443897167   3.3251403176
N   -0.0238505602   5.8339497149   2.8071081704
C   -3.7585406238   7.6818599608   2.7244740786
C   -4.9406312284   5.8018583428   3.9631982001
C   1.1597626544   5.070811069   3.2431273007
C   0.1441403193   7.0030229869   1.9365331695
H   -5.7357936987   6.5155031453   3.7329181099
C   -5.3278401656   4.4514122668   3.3603449976
C   -4.7960961349   5.7252274378   5.4850730065
C   -4.7238078911   7.7431286892   1.5398456796
C   -4.0353483112   8.7717687935   3.7618994997
H   -2.7556649526   7.8463354515   2.3311663539
C   2.1362002178   5.9465802635   4.030500356
H   0.778460827   4.3043512064   3.9207667081
C   1.8318224632   4.3594062473   2.07014838
H   1.1907260669   6.9813880884   1.6209032247
C   -0.698408312   6.8681987889   0.6664832091
C   -0.0678473479   8.316574416   2.6960611637
H   2.9530951078   5.3297094699   4.4168256202
H   2.5794147116   6.7276477679   3.4032472505
H   1.6333565179   6.4241913738   4.8764235246
H   2.662323105   3.7468996669   2.4341781461
H   1.1162104098   3.7007969025   1.5731203981
H   2.2343450883   5.0699869062   1.3397027667
H   0.010088833   9.1699018836   2.0159158315
H   -1.0473855652   8.3546274982   3.1791274367
H   0.6881464552   8.427314103   3.4779576763
H   -0.5513599601   7.7368832648   0.0185765636
H   -0.4030002763   5.9690269911   0.1180382849
H   -1.7666925707   6.7878878062   0.8852864786
H   -3.9651264729   9.7589488573   3.2954179392
H   -5.0391104223   8.6734956639   4.1883871857
H   -3.3079202667   8.7207838316   4.5776379832
H   -4.6480608398   8.7186854292   1.0506991159
H   -4.4823064176   6.9670622108   0.8078608653
H   -5.7639395344   7.6095415972   1.8539004612
H   -6.2936932157   4.1260023637   3.7586983419
H   -5.4054275334   4.5220744057   2.2714441209
H   -4.5830671397   3.6902394019   3.6146249861
H   -5.7410829386   5.4065553851   5.9358039972
H   -4.0247170746   4.9990403083   5.7617726017
H   -4.5262582142   6.7005965872   5.8999340526
70
15a+
C   -0.2995020648   -0.8407189118   0.1863626751
C   -0.069925139   0.0848238957   1.3235349083
N   0.9347538064   -0.0182471695   2.2046711879
N   -0.8247367012   1.1438093775   1.6339004255
C   0.8316518333   1.0135621151   3.1286141974
C   1.6453807033   1.3238619608   4.219080002
C   1.2551104893   2.4374584286   4.9499711117
C   0.1272989952   3.1955874683   4.6079604837
C   -0.6862374209   2.9129681388   3.4951708515
C   -0.2911740777   1.7604016654   2.7711027685
H   2.5152523091   0.7333877665   4.4791115682
H   1.8336035706   2.7315137037   5.8202078682
H   -0.146614468   4.0374791512   5.2361191738
N   -1.8187168911   3.610539503   3.1452435044
H   -1.1754824314   -0.5413110967   -0.3856830519
H   0.5654005245   -0.8416825669   -0.4815022341
H   -0.4573530147   -1.8581987089   0.5527383064
C   1.9834099289   -1.0271445093   2.2212077743
C   -2.0158368044   1.5603179491   0.889763701
H   2.9528065185   -0.5460055234   2.0812297307
H   1.9649432939   -1.5505791117   3.1782879898
H   1.8176346294   -1.7428130792   1.4191961463
H   -2.7592055453   0.7621214157   0.9057168958
H   -2.410790923   2.4427441355   1.3886179772
H   -1.7433372254   1.8030870105   -0.1381158494
C   -1.8743082813   4.8988802848   3.4264309903
C   -2.6935026073   6.0165551075   3.5367395771
C   -1.3205516243   6.161536584   3.665821354
N   -3.9501435346   6.4717576199   3.529742597
N   -0.2212441002   6.9021205109   3.8546727055
C   -4.2676965019   7.8990032112   3.6681078945
C   -5.0355364404   5.4980689319   3.3033786097
C   1.0984477114   6.2945264514   3.5956201869
C   -0.3076096307   8.3351429461   4.1769558856
H   -5.9583967793   6.0827800224   3.3209689994
C   -4.9185553796   4.8401556668   1.9276868998
C   -5.1018161748   4.471510537   4.4340423622
C   -4.857824168   8.4707182098   2.378625619
C   -5.1506337884   8.1616541721   4.8884580988
H   -3.3144733849   8.3957664298   3.8445941574
C   1.8075160258   6.9613317492   2.4157355568
C   1.9635685793   6.2785197816   4.8551953293
H   0.8909012452   5.2594326923   3.317441325
H   0.7234386381   8.6526571822   4.3517451163
C   -0.835327485   9.1547353479   2.9954341059
C   -1.061155062   8.5554013731   5.4895479922
H   2.8859606821   5.7230180629   4.6617397711
H   2.2436104258   7.2895428132   5.1690163836
H   1.436938859   5.7950785427   5.6823449373
H   2.7353773331   6.4250803539   2.1968099914
H   1.1768146349   6.9405923167   1.5226140323
H   2.0704064123   8.0017216251   2.6337034312
H   -1.1145517629   9.6228164975   5.720288308
H   -2.0824399813   8.1673621509   5.4529684859
H   -0.5418751923   8.0473990134   6.3069743078
H   -0.9460598569   10.2048781886   3.2802011816
H   -0.1412943906   9.096954652   2.1531216715
H   -1.8053785006   8.7935632482   2.645518579
H   -5.2856326064   9.2390552143   5.0196461381
H   -6.143060941   7.713462832   4.7780707698
H   -4.6878295256   7.7569361356   5.7931376703
H   -5.0105326082   9.5485828852   2.4853797423
H   -4.1819316094   8.2971594537   1.5360560239
H   -5.826132002   8.0172738795   2.143459521
H   -5.7850301302   4.1969741774   1.7471804888
H   -4.8780594389   5.5972293555   1.1392718025
H   -4.0173378193   4.2216215175   1.870962523
H   -5.968015398   3.8178927667   4.2943886445
H   -4.2027840719   3.8466475307   4.4431520295
H   -5.1954306644   4.970402967   5.4029180907
71
15bH
C   0.0934271507   2.0875951665   0.1903059856
C   -0.0207885338   1.4621381743   1.5679054631
N   1.277569841   1.3100060101   2.2391885456
N   -0.7829414182   2.2892376375   2.5135558547
C   0.9949608348   1.3963042354   3.6185551796
C   1.7367637472   1.0225401617   4.7240039562
C   1.218072371   1.2827667386   6.004942691
C   -0.0241680749   1.9013151277   6.1826761262
C   -0.7869637274   2.2394037933   5.0375899308
C   -0.2607008515   1.9998844293   3.7811366757
H   2.7026834669   0.5380947835   4.6176014481
H   1.7895077907   1.0004607129   6.8842737076
H   -1.7706503411   2.6825472467   5.1620937462
N   -0.5256243857   2.1026870179   7.4809325428
H   -0.8928054761   2.1917144893   -0.2700255873
H   0.5603048273   3.073229396   0.2654816294
H   0.6944487818   1.4558997267   -0.4693091959
C   2.0860448743   0.1920341656   1.7905986106
C   -2.2224412756   2.2963879085   2.3450846463
H   3.0578114396   0.2173547254   2.2878133566
H   1.6056261231   -0.7778699821   2.0023329342
H   2.2637665455   0.2692648417   0.7160520036
H   -2.665120965   1.3031775905   2.5258484279
H   -2.6720167466   3.0104174326   3.0378688302
H   -2.4765620088   2.6163363593   1.3328241468
H   -0.5099216221   0.4625398627   1.4808856859
C   -1.067033398   3.266205581   7.7289048656
C   -1.8044524763   4.0538905133   8.6195244885
C   -1.3218338703   4.625841996   7.4634013293
N   -2.5082018776   4.0716657805   9.7651762684
N   -1.1595854673   5.6664727336   6.6257286451
C   -3.0493314931   5.3142640213   10.3247403509
C   -2.5914645922   2.8218967789   10.5395560195
C   -0.1917330251   5.540200557   5.5219708798
C   -1.8264940623   6.9530841738   6.8614113904
H   -3.1693283191   3.0693921465   11.4337178418
C   -3.3537582421   1.7460560432   9.7653197235
C   -1.2098878185   2.3399920821   10.9875844861
C   -2.3001615398   5.7435229386   11.587743345
H   -2.8792925624   6.076107745   9.5647038324
C   -4.5603932423   5.2228684911   10.5432605629
C   0.9798032251   6.5124180534   5.673822603
H   0.2032565401   4.5257104107   5.59885539
C   -0.8738732737   5.6699984425   4.1603295875
H   -1.5968060709   7.5632083089   5.9836761185
C   -3.3471647818   6.7867413093   6.890731943
C   -1.2492821522   7.6840388085   8.0784748306
H   1.7173265165   6.3239591236   4.8879745599
H   0.658172873   7.5554157856   5.5820575694
H   1.467477451   6.3829159112   6.6442227337
H   -0.1597136201   5.4430897287   3.3634177697
H   -1.7070189128   4.9670062346   4.0817303608
H   -1.2570861783   6.6819906256   3.9907001345
H   -3.8317006379   7.7524334845   7.0598818521
H   -3.6959077718   6.3839382136   5.9355702334
H   -3.6739128775   6.103059535   7.6787072509
H   -1.8032298757   8.6080608397   8.2685055271
H   -1.2914078639   7.0701183648   8.9814796716
H   -0.2007400127   7.9396992197   7.9053909918
H   -2.673510776   6.7119051504   11.9340331836
H   -2.4370962234   5.0217597566   12.3997481528
H   -1.2287259757   5.8359342385   11.3863253775
H   -4.9471463578   6.1947988256   10.8633624287
H   -5.0661131236   4.935395265   9.6169106669
H   -4.8171949476   4.4923766767   11.3170440461
H   -3.4779689343   0.8526742255   10.3850746385
H   -4.3442229064   2.1097047136   9.4762253346
H   -2.804139821   1.4614242937   8.8619259866
H   -1.311135103   1.4663631808   11.6389693488
H   -0.6032017987   2.0537373849   10.1224046174
H   -0.68770799   3.1258635552   11.5412457207
70
15b+
C   -0.3530615199   -0.6373821327   -0.0982347311
C   0.0512452195   0.0919589367   1.1299054054
N   1.2116501268   -0.0280677299   1.7852754276
N   -0.7205901924   0.9930786058   1.7620174592
C   1.188125369   0.8160387773   2.8948172505
C   2.1133604334   1.0607803183   3.9086295897
C   1.754342796   1.9838171011   4.8743181776
C   0.5118418235   2.6873781679   4.8580217063
C   -0.4112467785   2.4027186311   3.8398012207
C   -0.0420065343   1.4688718548   2.8787059092
H   3.0667910089   0.5464288327   3.9557960796
H   2.4414814751   2.176436379   5.692326859
H   -1.3686498651   2.9106912258   3.8144305721
N   0.150298896   3.5771048761   5.8555413505
H   -1.3166819012   -1.1272434926   0.0580391254
H   -0.446994255   0.0569409037   -0.93739324
H   0.3735899941   -1.4029028453   -0.3604466396
C   2.3343387337   -0.8994989027   1.4633416838
C   -2.052183623   1.4326226407   1.3716722492
H   3.2584662619   -0.3445267385   1.6247113487
H   2.315930182   -1.7821775318   2.1044885792
H   2.2915035221   -1.1980757591   0.4190961609
H   -2.7685739385   1.1556211534   2.1467918626
H   -2.0478578262   2.516002541   1.2420372756
H   -2.3359883898   0.9639785069   0.4322866223
C   1.0900686146   4.3243567407   6.393647886
C   1.4348000664   5.1812916965   7.4371986382
C   2.3302991406   4.9789713659   6.4025861228
N   1.0564847629   5.7124918455   8.6064406168
N   3.5010347116   5.1978580597   5.7846931921
C   1.8917210497   6.6734866589   9.3369167996
C   -0.2654199251   5.3373630263   9.1411886689
C   3.6628593769   4.7375276325   4.3928673907
C   4.5514276869   6.0220236792   6.4007738811
H   -0.358990089   5.8745641378   10.0881617519
C   -1.3928718866   5.8037340383   8.2190209505
C   -0.3399117124   3.8392885857   9.4370635006
C   1.2356115213   8.0530689876   9.4044681989
C   2.2859780223   6.1408193954   10.7152302108
H   2.8059903809   6.7715153548   8.7529229082
C   3.8016609517   5.9076789125   3.4172390781
C   4.813156666   3.7396564454   4.2640887391
H   2.7359219043   4.2138382111   4.1513649225
H   5.4000971951   5.9675679756   5.714057588
C   4.1425643747   7.4957945215   6.4919249751
C   5.019462813   5.411800904   7.7229318791
H   4.8374866274   3.3328809971   3.2487335337
H   5.7827392368   4.2104715639   4.4571359877
H   4.6872010366   2.9102568767   4.9651125022
H   3.8216996466   5.528537575   2.3913337577
H   2.9574958627   6.5959324494   3.5152707072
H   4.7288710131   6.4666192533   3.5814822193
H   5.801358219   6.0314538006   8.1704763063
H   4.2067099607   5.3193378725   8.4480271717
H   5.424421498   4.4110435461   7.5484053317
H   4.9138948099   8.0739480104   7.0087296871
H   4.0091398794   7.9154788294   5.4916184817
H   3.200895283   7.6279623647   7.0302138419
H   2.9840515475   6.834012169   11.1933172497
H   1.4183313977   6.0351327932   11.3741596991
H   2.7718884322   5.1648339342   10.6262099003
H   1.9145301988   8.7649241114   9.8829468391
H   1.0016568629   8.4171779267   8.3997954287
H   0.3093732849   8.0307264571   9.9877626504
H   -2.3631583423   5.5937653282   8.6792754508
H   -1.3213561112   6.8799187473   8.0364584245
H   -1.3490007424   5.2782456441   7.25973035
H   -1.2915437973   3.6012128386   9.9217493313
H   -0.2749497204   3.2584933243   8.5111756023
H   0.4740012726   3.5369310923   10.1024403424
54
16aH
C   0.0728140313   0.2286302283   0.0073953443
C   -0.2176394576   0.2979568519   1.4962820525
N   0.9694964806   0.0694942723   2.3242289652
N   -0.6943108886   1.6215022853   1.9276748913
C   0.7710804431   0.8174409051   3.4947429685
C   1.4382158412   0.7308361923   4.7112288368
C   1.0957172541   1.6723872355   5.6895242858
C   0.1510479069   2.6623786996   5.4429308413
C   -0.5232896255   2.7717333083   4.198800644
C   -0.2159733066   1.7794908387   3.2534014422
H   2.1907059167   -0.0271850921   4.8993384182
H   1.581426361   1.6345358689   6.6605884272
H   -0.0849109431   3.3803606999   6.2225475452
N   -1.4210271619   3.7701644629   3.8651145912
H   -0.8320200939   0.4393813332   -0.5692154337
H   0.8424941507   0.9585822419   -0.2571917759
H   0.4149499174   -0.7708783896   -0.2754627326
C   1.3987971933   -1.3095818975   2.452085899
C   -2.1197009487   1.810220594   1.687565054
H   2.3433367189   -1.3555121076   2.9975857378
H   0.6536533217   -1.9274379142   2.9801571342
H   1.5695594853   -1.737086338   1.4621346549
H   -2.7224984918   1.0485519044   2.2124311886
H   -2.4153836726   2.7955469722   2.0439431406
H   -2.3221392496   1.7332276376   0.6163254341
H   -0.9913959533   -0.4650056136   1.7537200927
P   -2.1078347675   4.898509089   4.7170018137
N   -3.4561437805   5.5221054276   3.9281032313
N   -2.6082743542   4.3501356474   6.2186727084
N   -1.1809716321   6.2712497786   4.9104743569
C   0.2605426631   6.1523337342   5.0750310088
C   -1.7035645995   7.6023971218   5.1878734099
C   -3.2348348678   6.0899282194   2.5990868925
C   -4.6850971379   4.737090589   3.999015635
C   -3.0506744666   5.265662728   7.2597033753
C   -3.0683737594   2.9788917256   6.4045790123
H   -2.584504287   2.5420387986   7.2857136424
H   -4.1563212697   2.9400007799   6.5532930698
H   -2.8156621493   2.3709820028   5.535454538
H   -2.8394804989   4.8230959753   8.2386880389
H   -2.5114837346   6.2107514542   7.1985312997
H   -4.1297810277   5.4698805381   7.199922272
H   -4.0647013085   6.7600639781   2.3534680597
H   -2.3084789964   6.6668468234   2.5842542692
H   -3.173003788   5.3092307881   1.8274549463
H   -5.5131669868   5.3507129022   3.6328715326
H   -4.6354035688   3.8232983216   3.3880359634
H   -4.9059707102   4.4610212488   5.0309238093
H   0.5552997099   6.2027914923   6.1322928659
H   0.6163970685   5.2106558085   4.6555043105
H   0.7533845915   6.9717112633   4.5400869069
H   -1.4201313454   7.9374244045   6.1947615393
H   -1.2950871322   8.3188471322   4.4643402463
H   -2.7903350933   7.6080930477   5.1058335981
53
16a+
C   -0.1988698574   -0.1312027374   0.1554028644
C   -0.0314342436   0.4479759027   1.5117487432
N   0.7891533424   -0.0349926734   2.4546231071
N   -0.6705337135   1.5216379512   1.98733906
C   0.6823629578   0.7545200541   3.5920265684
C   1.331919735   0.6436380882   4.8214993753
C   0.9853166586   1.6065873773   5.7580039152
C   0.0542816746   2.6187651252   5.485469262
C   -0.6074404538   2.7489825863   4.2481309461
C   -0.2480447807   1.7525723205   3.3025036055
H   2.0528356433   -0.1376349534   5.0284368607
H   1.4487658245   1.5826582893   6.7393145439
H   -0.1753548294   3.3372212733   6.2652702999
N   -1.5231877559   3.705055947   3.904937154
H   -0.9061732913   0.4529174809   -0.4300062277
H   0.7579232223   -0.1444104449   -0.3722416503
H   -0.5716372714   -1.1562152578   0.225294929
C   1.665057953   -1.1917834485   2.3440929977
C   -1.6562703627   2.2971691648   1.2295034163
H   2.7026225028   -0.8741117323   2.4593477982
H   1.4101811338   -1.9125970776   3.1224681008
H   1.537167166   -1.6578992896   1.3698668405
H   -2.4950999908   1.6571445994   0.952464225
H   -1.9989462429   3.0980082553   1.8808673743
H   -1.1892523065   2.7163456638   0.3372495372
P   -2.1793000962   4.8714402377   4.7565045639
N   -3.5396124875   5.4715032662   3.9892603218
N   -2.6208639391   4.3528710712   6.2799743081
N   -1.2223745619   6.2246247919   4.8696239511
C   0.2211670878   6.0881635257   5.0153066763
C   -1.7223800696   7.5722231935   5.1182256659
C   -3.3667291488   5.9974298541   2.6356719645
C   -4.7956461647   4.7459886518   4.1582182871
C   -2.9762284992   5.295724   7.3322183395
C   -3.1005733129   2.9945135707   6.514126061
H   -2.5788930108   2.5627366786   7.3754380124
H   -4.178769607   2.984950814   6.7208799126
H   -2.910018529   2.3662051964   5.6436668743
H   -2.7125723118   4.8619817374   8.3018836942
H   -2.4200250018   6.2261968673   7.2208035721
H   -4.051410118   5.5232710204   7.3354147466
H   -4.1729207759   6.705743981   2.4217102567
H   -2.4136252954   6.5222602811   2.5521302929
H   -3.3939428593   5.197342926   1.8829524275
H   -5.614355324   5.3844314183   3.815118934
H   -4.8195403084   3.8108970418   3.5799542242
H   -4.9696462975   4.5177482842   5.2103123722
H   0.5303072555   6.1429816598   6.0676228113
H   0.5626763884   5.1415893375   4.5955506461
H   0.7131423327   6.8978622981   4.4666515915
H   -1.4041731738   7.934182394   6.104452582
H   -1.3272923234   8.2571831821   4.358743274
H   -2.8109865627   7.5880982546   5.0690999892
54
16bH
C   -0.119280463   0.2147011188   0.0522266621
C   -0.2951958075   0.3250219416   1.5551465596
N   0.9309835074   0.0119933686   2.3027698823
N   -0.6114955854   1.6898603197   1.9999001919
C   0.8334769399   0.765323314   3.4948196987
C   1.5063727582   0.6623628099   4.6985683603
C   1.234683123   1.6006626386   5.7071264115
C   0.294967141   2.631531094   5.537314896
C   -0.388024304   2.7114897662   4.2948027592
C   -0.1031210584   1.788145505   3.3041703347
H   2.2302069008   -0.1276282277   4.875680437
H   1.7495129014   1.5285335913   6.6604037609
H   -1.1233884708   3.4919474621   4.1302363153
N   0.086018719   3.5053916123   6.6001657564
H   -1.0507292089   0.4597528677   -0.465317877
H   0.6671955185   0.8958999896   -0.2832196032
H   0.1487853707   -0.8073891509   -0.228605542
C   1.2336052435   -1.4008638209   2.4344696728
C   -1.9671537503   2.1445038074   1.7584553502
H   2.1931634704   -1.5261749957   2.9403969352
H   0.4594312801   -1.9393202704   3.0069716742
H   1.3204659217   -1.8567668008   1.4460245557
H   -2.7070670506   1.5596922022   2.3295118756
H   -2.0592092942   3.1954680437   2.0397520093
H   -2.2014743904   2.0660182016   0.6951515647
H   -1.1115433523   -0.3626380508   1.883311347
P   -0.8744868667   4.7436244241   6.7472444839
N   -0.4764214713   5.6765672952   8.0863697225
N   -0.8391034725   5.7467108342   5.403718693
N   -2.4627616926   4.3525352552   7.0866411684
C   -3.0668261181   3.1858173544   6.4596566462
C   -3.4177550159   5.2317578863   7.7476472261
C   -0.4956552005   5.014756096   9.3892108619
C   0.6347940912   6.61230978   7.9480547067
C   -1.8133853924   6.8103449337   5.2125040451
C   0.3811217837   5.9191241423   4.6247414986
H   0.1555956776   5.8199550243   3.5564237684
H   0.8263975508   6.909507224   4.7924532144
H   1.1138858417   5.1582706911   4.8946425757
H   -1.9532625961   6.9791431962   4.1396675197
H   -2.7786610525   6.5311525989   5.6339146329
H   -1.4885306147   7.7563956343   5.6699764998
H   -0.60683343   5.7706801497   10.1732066235
H   -1.3406549668   4.3266915554   9.450380764
H   0.429285774   4.4504198159   9.574056122
H   0.6189036637   7.3015951971   8.7972757966
H   1.6114658054   6.1060902561   7.9322979846
H   0.5285130717   7.2032151688   7.0373581749
H   -3.6435928764   3.4563742189   5.5639969728
H   -2.301016587   2.4626550611   6.1774518281
H   -3.7441594526   2.7032688268   7.1728292108
H   -4.2142683045   5.5436921232   7.0583987355
H   -3.8850016283   4.7050735123   8.5890887078
H   -2.9134985811   6.1190844077   8.1303568278
53
16b+
C   -0.405132597   -0.0524643964   0.1944064763
C   -0.1216993917   0.4596808893   1.5580712496
N   0.7464429585   -0.0674792297   2.4282338091
N   -0.7056691591   1.5345773117   2.113621387
C   0.7160225558   0.6848339369   3.6026569506
C   1.3965935781   0.5810564661   4.8181494288
C   1.1119107117   1.5289512802   5.781429171
C   0.1686176722   2.5879060403   5.5943155522
C   -0.5047633149   2.6660214928   4.36108813
C   -0.2062229859   1.7060880282   3.3992620989
H   2.1170112454   -0.205655656   5.0115092267
H   1.6187458028   1.4845346221   6.7396424868
H   -1.2263451896   3.4505820909   4.1645289249
N   0.0004061438   3.4540024048   6.6488944622
H   -1.4781661563   -0.210431378   0.0657631746
H   -0.0654416621   0.6625608852   -0.5596902649
H   0.0997878244   -1.0017729283   0.0256834858
C   1.5696066324   -1.2520700132   2.2101685195
C   -1.6992440988   2.4059119165   1.5046536086
H   2.3549528184   -1.2653010712   2.9632512714
H   0.9652257765   -2.1556852766   2.3010269861
H   2.0373776037   -1.206839921   1.227565842
H   -2.6257694199   2.3575910695   2.0792624847
H   -1.3222796415   3.4299543151   1.4972394855
H   -1.8908914379   2.0894135828   0.4818903123
P   -0.9196520562   4.7372216744   6.786341366
N   -0.4613213779   5.6742418352   8.0954204354
N   -0.8658524591   5.6928965988   5.4148081133
N   -2.503634803   4.3863337556   7.1571161573
C   -3.1510197804   3.2295185645   6.5529333944
C   -3.421725403   5.3027531151   7.8232434349
C   -0.4622705771   5.0338910671   9.4100928007
C   0.6518958541   6.6018265169   7.9165354441
C   -1.8316513576   6.7596220689   5.1890912084
C   0.3584234173   5.8300247535   4.6325120912
H   0.1340597801   5.6923772149   3.5685100359
H   0.8063929792   6.8235370093   4.7655105905
H   1.0892541604   5.0783536762   4.9323125381
H   -1.9690816286   6.892802575   4.1113472877
H   -2.7990719877   6.5018475359   5.6192989889
H   -1.4971910237   7.7158794009   5.6157133406
H   -0.5508016566   5.8043145486   10.1822765507
H   -1.3129127327   4.3560507359   9.499352693
H   0.4604156875   4.4635957804   9.5845262395
H   0.6640907588   7.2964640524   8.7609945384
H   1.6237339179   6.0887698373   7.8763177951
H   0.5216633433   7.1878401466   7.0059927004
H   -3.7201671628   3.504415577   5.654388642
H   -2.4136105268   2.471984608   6.2858493212
H   -3.8418374724   2.7867036533   7.2778802497
H   -4.2218865051   5.6237055207   7.1434046852
H   -3.8841620327   4.8016130342   8.6819650395
H   -2.886338624   6.1824136813   8.1801330582
59
17aH
C   0.0364693083   -0.2002992842   0.1882726954
C   -0.3554221477   -0.2918414066   1.6308968112
N   0.8206437062   -0.3173843792   2.4985304054
N   -1.0647121896   0.9188651678   2.048627769
C   1.0332684941   1.0040852964   2.9412898388
C   2.140317321   1.5555615179   3.5629268083
C   2.0966667022   2.9177846624   3.8930847169
C   0.9951618455   3.6921774763   3.5583523284
C   -0.1233640748   3.1408208265   2.9009115583
C   -0.1058386763   1.7730169193   2.636034909
H   3.0214524486   0.9630928706   3.779214106
H   2.9470483126   3.3740286576   4.3898082292
H   0.9976262706   4.7533429327   3.7857694001
N   -1.2169163431   3.9400232231   2.4595546947
C   1.9075484442   -1.1381382636   2.0858828224
C   -2.1263326213   1.3261677663   1.1881107815
C   2.773778717   -1.6594654164   3.2060769266
C   2.0929652443   -1.4235228586   0.7770592295
H   -0.9857121247   -1.1724287869   1.8228319873
C   1.2277855667   -0.7805447543   -0.2377515826
C   1.5614542739   -0.7162545491   -1.593767212
C   0.7105278075   -0.0761334876   -2.520782974
C   -0.4755195204   0.5241238808   -2.0450232105
C   -0.8160183365   0.4628603705   -0.6912217823
H   2.4890346154   -1.1612474227   -1.9282145607
N   1.0277803639   -0.0471140269   -3.8731536975
H   -1.1344802423   1.0420019926   -2.7293028448
C   3.1888665724   -2.3415023838   0.3057498863
C   -2.0499532355   1.0631369453   -0.1364572636
C   -3.3297764063   1.9316085928   1.864138433
C   -3.1707668507   1.3960538244   -1.0845148647
C   0.2996263269   0.8641343734   -4.7384957204
C   2.3765631939   -0.4015625922   -4.2786643192
H   0.6823853384   0.7709464574   -5.7549046948
H   -0.7649013714   0.6128878154   -4.7674333454
H   0.3985013817   1.9147533392   -4.4250653568
H   2.4578426715   -0.3085019079   -5.3616982263
H   3.1401825686   0.2427499172   -3.8165744664
H   2.6036978716   -1.4410532699   -4.0236098979
H   -4.1900339159   1.2556043914   1.7845913639
H   -3.1203889574   2.101591603   2.9191010321
H   -3.6075400329   2.8910290461   1.4206916889
H   -3.3698843275   0.5625526597   -1.7664753128
H   -4.0970543816   1.6295140477   -0.5580214473
H   -2.9157057088   2.2657607595   -1.7026930682
H   2.8041629785   -3.075264641   -0.4107187988
H   3.9820586231   -1.7794568771   -0.2016564155
H   3.6510192785   -2.886508342   1.1297729787
H   2.7535805233   -2.7539639817   3.2369687883
H   3.8185483478   -1.3524826181   3.0954953071
H   2.4060192862   -1.300434455   4.1686481553
C   -1.6494153078   4.9793953123   3.3769456234
C   -1.0423938752   4.4428564412   1.1024464159
H   -1.9872075478   4.8722120179   0.7523067857
H   -0.261529586   5.2215661429   1.0401019797
H   -0.7726182278   3.6226747426   0.4331777899
H   -2.6285720502   5.3484920229   3.0544482888
H   -1.7525213571   4.566015533   4.3832579622
H   -0.9656069879   5.8450071584   3.421817565
58
17a+
C   0.4553517456   0.3499273387   -0.1558408475
C   0.3737063271   0.7266105154   1.1658490674
N   1.2689411973   0.3667237299   2.1118139741
N   -0.6047713309   1.5123879295   1.6681528704
C   0.8646527798   0.9859455046   3.315443138
C   1.3772784131   0.9173007393   4.6105864838
C   0.7705868263   1.716909113   5.5673233538
C   -0.2375890296   2.624881407   5.2391342972
C   -0.7446088841   2.7321331736   3.9394851784
C   -0.2618549524   1.7771016361   3.0145343386
H   2.2046287035   0.2828627537   4.8831370916
H   1.1339353866   1.681175579   6.5885378217
H   -0.5959643621   3.3023914501   6.0040702811
N   -1.6358147531   3.7346830058   3.5549490648
C   2.3773999497   -0.4335735976   1.7587891378
C   -1.7526789614   1.7533151642   0.8785643518
C   3.3236563385   -0.7535704291   2.8736207187
C   2.5197568246   -0.8361294261   0.459589219
C   1.5569247849   -0.4345583489   -0.5626644483
C   1.6530256482   -0.7592358781   -1.9084837119
C   0.6754175689   -0.3149994538   -2.8401320871
C   -0.4284202053   0.4543701607   -2.3825790952
C   -0.5515300317   0.7939656763   -1.0433406794
H   2.4855873746   -1.3535713261   -2.254333014
N   0.7915062631   -0.6315962478   -4.1593879359
H   -1.1901525174   0.7664357599   -3.0820515173
C   3.6633159678   -1.6978681498   -0.0078891624
C   -1.6968443167   1.4789980497   -0.4590252465
C   -3.026116052   2.1255375122   1.5847443107
C   -2.8617230963   1.7849682958   -1.3616849165
C   -0.2133846007   -0.1888325113   -5.1128176004
C   1.9067295139   -1.4392343039   -4.6272464309
H   0.0676738579   -0.5275986891   -6.108331073
H   -1.2011646613   -0.6035412571   -4.8794376272
H   -0.2887122405   0.9042976811   -5.136281971
H   1.819120918   -1.5761969967   -5.7034523364
H   2.8673503349   -0.95146189   -4.4255917078
H   1.9112346961   -2.4301847564   -4.1582271123
H   -3.8576634869   1.60013433   1.1129620063
H   -2.987719708   1.8254977194   2.6302933512
H   -3.2334092584   3.197079113   1.5557733265
H   -2.5173414171   2.3475282903   -2.2351125308
H   -3.3310987132   0.865106553   -1.7279909063
H   -3.6226651227   2.3906495047   -0.8726062766
H   4.2762869168   -1.1573333678   -0.7369257475
H   4.3179671804   -2.0291496483   0.7937413005
H   3.277910875   -2.5943631235   -0.5040775384
H   4.1803696543   -1.3151814014   2.5153100415
H   3.7046527782   0.1637452739   3.3302577943
H   2.8336206526   -1.3545506812   3.6446973086
C   -2.3508416052   4.4351140294   4.6066613851
C   -1.1477607277   4.6358523429   2.5131399133
H   -1.9888831175   5.2031951481   2.1060044251
H   -0.4058113327   5.3451210422   2.9102612856
H   -0.6860993593   4.0818317544   1.6941534657
H   -3.1570738403   5.012565891   4.147624291
H   -2.7968951659   3.7189280318   5.300191121
H   -1.7122946268   5.1323262845   5.1725598062
59
17bH
C   0.0769205182   -0.2035958295   0.1072938111
C   -0.2971812534   -0.2421424188   1.555125617
N   0.8867382751   -0.2608911935   2.4157833859
N   -0.9976385422   0.9818865613   1.9487400378
C   1.0581483549   1.046063619   2.9316737008
C   2.1215502372   1.647352016   3.5731410141
C   2.0216583279   2.9933945365   3.9622128877
C   0.8697706717   3.7508912779   3.6978537146
C   -0.1945226931   3.1323364245   2.9934055303
C   -0.0905275289   1.7980553223   2.6442931421
H   3.0432701062   1.1105789121   3.7665538856
H   2.8726557158   3.4357433339   4.4630931347
N   0.7550745034   5.0797133935   4.1190819165
H   -1.0744956599   3.6933345097   2.7142070041
C   1.967879788   -1.0786699004   2.0165857405
C   -1.9864744652   1.478385666   1.0656273362
C   2.8800188398   -1.5197403127   3.1354684917
C   2.1168708025   -1.447259313   0.7211631528
H   -0.9299741804   -1.1154163263   1.7783670042
C   1.2401351003   -0.8482998486   -0.3079054029
C   1.5466728912   -0.8705939793   -1.6720151284
C   0.6993659818   -0.2533957927   -2.6169226951
C   -0.4468411317   0.4260845891   -2.1518726173
C   -0.7619174353   0.4540729947   -0.7899448631
H   2.4516195858   -1.3648032668   -1.9986575125
N   0.9842208075   -0.3187817573   -3.9756115334
H   -1.0931932261   0.9390724595   -2.8510775066
C   3.2033809315   -2.39015309   0.2764638085
C   -1.9361732037   1.1774129313   -0.2537718002
C   -3.0777612314   2.2954646023   1.7136075184
C   -3.0078565677   1.6161783086   -1.2158206024
C   0.2728019517   0.5684699421   -4.87883782
C   2.3080073954   -0.7506679668   -4.3882703394
H   0.6223009244   0.3940977315   -5.8966007288
H   -0.802002972   0.364340709   -4.8643161918
H   0.4261283134   1.6312985648   -4.6362518892
H   2.364806433   -0.7308923705   -5.4767039585
H   3.1069191898   -0.1081576855   -3.9872265473
H   2.5025754637   -1.7795052052   -4.0708469709
H   -4.0615320001   1.8642484332   1.5039234281
H   -2.9530907068   2.3080273843   2.7975230776
H   -3.0885581535   3.3286675817   1.351564543
H   -3.3205738403   0.7876429981   -1.8604942602
H   -3.892579819   1.9939652682   -0.701959435
H   -2.6451788746   2.4167618152   -1.8717408704
H   2.8060684472   -3.1596609702   -0.394502528
H   3.9895941945   -1.8579371463   -0.272751421
H   3.6802853072   -2.8943421902   1.1178999527
H   2.9273351489   -2.6119023747   3.1904200983
H   3.9025687514   -1.15298896   3.000342934
H   2.5060422318   -1.1627693831   4.0963133305
C   -0.2502713914   5.9117303112   3.4794566661
C   1.9698025488   5.7633534137   4.5264692693
H   -0.1966842004   6.9168751897   3.8990339208
H   -0.1141443302   5.9827215013   2.3885498539
H   -1.2571032149   5.5331351823   3.6769528043
H   1.7210311129   6.7827872723   4.8234398613
H   2.4204113317   5.2727998824   5.3937907595
H   2.7235214373   5.8073476422   3.7238612886
58
17b+
C   0.5515447648   0.4007521487   -0.2319151357
C   0.5454591465   0.8764290921   1.0604636352
N   1.4636863585   0.5392436635   1.9891427109
N   -0.3812949637   1.7353797572   1.5480725232
C   1.1118353623   1.2261524525   3.1738255022
C   1.6795985044   1.2803866134   4.4461216231
C   1.0838277107   2.0666090275   5.4142147246
C   -0.0930897463   2.8176524243   5.158836188
C   -0.6515303856   2.7688613241   3.8672786883
C   -0.0453914122   1.9747235537   2.8996207614
H   2.5719655945   0.7324987391   4.7059932881
H   1.546616966   2.0943131159   6.3915261705
N   -0.6783355187   3.57037746   6.1474378772
H   -1.5337611834   3.3398268277   3.6423145511
C   2.5055167298   -0.347689758   1.6591316562
C   -1.4179653205   2.1961046883   0.706215766
C   3.4637807018   -0.6482836957   2.7688850693
C   2.5703240316   -0.8571575529   0.3905160854
C   1.5773956548   -0.4925348605   -0.61334368
C   1.5695261115   -0.9632874038   -1.9205420661
C   0.5636825657   -0.5579209382   -2.8360983001
C   -0.4498518225   0.3424123665   -2.4077914026
C   -0.4689234978   0.8299586992   -1.109568299
H   2.3397853822   -1.647651178   -2.2436477814
N   0.5683153871   -1.0270178916   -4.1153508298
H   -1.2156148323   0.6522658468   -3.1033052711
C   3.6479579798   -1.8111110992   -0.0533862806
C   -1.4694772349   1.7581273602   -0.5877717481
C   -2.3850698422   3.1520961677   1.3332239905
C   -2.5379573867   2.190276895   -1.557608583
C   -0.4615368109   -0.6136511225   -5.0549085855
C   1.6072124898   -1.9428758645   -4.5575459026
H   -0.2837258946   -1.0987849359   -6.0130029326
H   -1.4606723742   -0.903515033   -4.7093460638
H   -0.4475771214   0.4706078226   -5.2165025103
H   1.4376799091   -2.195118617   -5.6027333748
H   2.6028408351   -1.4913010046   -4.4752258884
H   1.5961092695   -2.8735914684   -3.9782721174
H   -3.1398752293   3.4727264342   0.6226178074
H   -2.9046865022   2.6859995372   2.1748812713
H   -1.8697290777   4.0488229937   1.687892388
H   -2.0865191661   2.6918092618   -2.4201122583
H   -3.0813813386   1.3173117649   -1.9339905062
H   -3.2703001955   2.8698619299   -1.1303614283
H   4.2085034161   -1.3854902923   -0.8923343624
H   4.3636557972   -2.0565074803   0.7267511495
H   3.2035395925   -2.7501778217   -0.3994802128
H   4.2380667606   -1.3385899946   2.4497899895
H   3.9589376744   0.2649071779   3.1110706189
H   2.9445790503   -1.1059809292   3.6156752951
C   -1.7947596322   4.4375257517   5.8191831317
C   0.0083631484   3.7569044399   7.4140288633
H   -2.1299542822   4.9453683866   6.7223790777
H   -1.5230167898   5.200547069   5.076016877
H   -2.642047301   3.8612751509   5.4310122337
H   -0.6025851393   4.387359184   8.0585641607
H   0.1560304245   2.8024429084   7.9302349046
H   0.986408682   4.2408329057   7.2879009414
70
18aH
C   0.2535433817   -0.181769532   0.5687945815
C   -0.3839428154   -0.6485749158   1.8437846757
N   0.6137864994   -0.788836784   2.9052891204
N   -1.3020131409   0.3659681699   2.3701276794
C   0.6156547734   0.4316503651   3.6158372216
C   1.5807198891   0.9481923715   4.4666927657
C   1.3562001013   2.2257729423   4.9987719102
C   0.2241404048   2.9508473374   4.6555742802
C   -0.7440703491   2.4408170193   3.7619456384
C   -0.5434188508   1.1475952155   3.2823930815
H   2.4874386159   0.4010438421   4.6966651985
H   2.0877189312   2.6587028254   5.674271256
H   0.0703114689   3.9494187456   5.0547826448
N   -1.8780225555   3.1833584095   3.4224150878
C   1.8425955902   -1.4146199384   2.5509205717
C   -2.211912051   0.9135026089   1.4152884403
H   -0.9213107407   -1.5971758123   1.7040370253
C   -1.7596687799   4.3496009065   2.8661811532
N   -2.8115259574   5.2385658959   2.9491911445
N   -0.666625523   4.8096374484   2.1545953402
C   -3.2228179074   6.013516865   1.7866803467
C   -3.8889499024   4.9456622405   3.875195206
C   0.2087185625   3.9048685868   1.4353034437
C   -0.1456445114   6.1510025216   2.3499478149
H   -4.4382269677   5.8706218684   4.0729341646
H   -4.5887459565   4.2010519552   3.4705087806
H   -3.4823387668   4.5622431811   4.8108837782
H   -3.4682077186   7.0390126568   2.0806730807
H   -2.4256208686   6.0413546659   1.0454705667
H   -4.111266292   5.563311116   1.3224258379
H   -0.0399359049   6.6758910941   1.3926663019
H   -0.8142193629   6.7243869709   2.9919287503
H   0.8423091434   6.1041142965   2.8281734943
H   0.5490860611   4.4061563292   0.5224951634
H   1.0894675091   3.6108629676   2.0225811736
H   -0.3361931602   3.006362282   1.1458778844
C   -0.4868093976   0.6212292829   -0.2948924252
C   0.0950593721   1.0463147512   -1.4918443052
C   1.4114297886   0.6671858328   -1.8315364743
C   2.1382981134   -0.1299967532   -0.921487414
C   1.5634301386   -0.5548797408   0.2800255611
H   -0.4778559783   1.6777698691   -2.1578950413
N   1.9751483636   1.0618906017   -3.0392472009
H   3.1578385125   -0.4145432956   -1.1450223987
C   -1.8604241006   0.9891790975   0.1112237933
C   -3.5821867855   1.2591132044   1.9387849403
C   -2.8110494931   1.4793349872   -0.9484890194
C   2.2943091301   -1.3679935639   1.2778838503
C   2.5440205256   -2.1222987151   3.6834613785
C   3.5509999502   -2.0763442774   0.8478031562
C   1.3274402354   2.1217762099   -3.7922630328
C   3.4098655973   0.918368641   -3.214402744
H   3.6860033733   1.2904797537   -4.2011269072
H   3.9859792981   1.4751033632   -2.4593478091
H   3.7084392919   -0.1331817179   -3.168331441
H   1.9032243679   2.3176141172   -4.6969697413
H   0.3220574846   1.8241157012   -4.1045940431
H   1.2484909705   3.0592927101   -3.2204566119
H   2.0115386626   -1.9551927865   4.6213028472
H   2.5696946936   -3.2038886847   3.5104646785
H   3.5770002805   -1.7822716007   3.8042962272
H   3.3904227241   -2.6253384762   -0.0862156052
H   4.3647255258   -1.3634455977   0.6680476156
H   3.8977633895   -2.7869471404   1.5993225352
H   -2.7701679616   0.8423668755   -1.838380509
H   -3.8430502116   1.4982313401   -0.5959131188
H   -2.5531937979   2.4972038819   -1.2672717565
H   -3.5838846806   1.2315367969   3.0268599073
H   -3.8971539267   2.2595515601   1.633461304
H   -4.3202283057   0.5359000541   1.5695331996
69
18a+
C   0.491323275   0.3771857029   -0.0773726744
C   0.3374555352   0.6892731904   1.2562854312
N   1.1543134108   0.2364413317   2.2333758868
N   -0.6232698887   1.5090546875   1.7375660769
C   0.7529368188   0.8681249651   3.4313945646
C   1.3103360486   0.8423752636   4.7086169066
C   0.7651400018   1.7075942338   5.6489518371
C   -0.245493326   2.604514449   5.3173727128
C   -0.7920964107   2.6799297645   4.0255310886
C   -0.3391509206   1.7030432775   3.1130484635
H   2.1410745302   0.2104454108   4.9754407462
H   1.1672499697   1.7091876983   6.6565523373
H   -0.6045846364   3.3114867453   6.0584295318
N   -1.7254186927   3.6362735685   3.6897483806
C   2.1995417713   -0.6566417822   1.915431865
C   -1.6806673016   1.8866554591   0.8807709553
C   2.9576101539   -1.214946487   3.0804190748
C   2.4281846447   -0.9741497169   0.605584392
C   1.5767240246   -0.4441522103   -0.455363998
C   1.7518521761   -0.6988661542   -1.8081776827
C   0.8706666738   -0.1458195433   -2.7770434697
C   -0.2122600137   0.6687378346   -2.3524211533
C   -0.4138147821   0.9389961631   -1.0056001162
H   2.5710942013   -1.3244402573   -2.1300231741
N   1.0614749093   -0.4003714004   -4.1018668
H   -0.8975735374   1.0726344832   -3.0832320102
C   3.5544398056   -1.875019185   0.1715256608
C   -1.5434419976   1.6791368338   -0.4643047574
C   -2.975258086   2.3307868879   1.4992368892
C   -2.6058964346   2.1314595023   -1.4306141994
C   0.1667860765   0.1703598775   -5.0956959694
C   2.1513156506   -1.2589213585   -4.5370463491
H   0.502711519   -0.1251738739   -6.0880485348
H   -0.8620524467   -0.1858191688   -4.9651036953
H   0.1662425525   1.2655177062   -5.0516559121
H   2.1208787232   -1.349661226   -5.6213193223
H   3.1270072465   -0.8434347706   -4.2589943391
H   2.0649225413   -2.2652344831   -4.1108385338
H   -3.8024194258   1.8984680013   0.9335600404
H   -3.0477037928   1.9896878317   2.529497045
H   -3.0820616872   3.4163781651   1.5178898989
H   -2.1495007261   2.7045144563   -2.2439040329
H   -3.1216592692   1.2762835589   -1.8819661986
H   -3.3490385183   2.7763259712   -0.9648675404
H   4.1946075109   -1.3510004482   -0.5457114753
H   4.1922633827   -2.200514716   0.989292779
H   3.1641175716   -2.7674544252   -0.329120316
H   3.5801196879   -2.0509154656   2.7757811319
H   3.6076114525   -0.4619463009   3.5355391496
H   2.2664160636   -1.5896057562   3.8390121732
C   -1.5114248688   4.8942248761   3.9765314584
N   -2.5827463458   5.7157938091   4.1778840703
N   -0.2718531531   5.4897736967   4.0438850325
C   0.8548140228   4.969851149   3.2923756935
C   0.0649020667   6.444076205   5.088004928
C   -2.5958581798   7.0999490798   3.725914744
C   -3.8916398065   5.1320020046   4.4104877733
H   0.852770423   6.0254135579   5.7271639543
H   0.426822533   7.387153861   4.6628307025
H   -0.807313902   6.6482616776   5.7085325866
H   1.4826329808   4.2945068499   3.8886197201
H   0.5016949156   4.4364600173   2.4085008039
H   1.4686825121   5.8132698812   2.9612719496
H   -2.8013288664   7.7832078564   4.5566327392
H   -1.6373407838   7.3617860628   3.2796652208
H   -3.3771808026   7.2296306115   2.9680662191
H   -4.4949296736   5.8437003293   4.9806256003
H   -4.4082000509   4.9078301547   3.4682350574
H   -3.7906350558   4.2084300286   4.9794649818
70
18bH
C   -0.3210136113   -0.6394643992   0.8298119722
C   -0.8060240549   -0.7887554592   2.2382529769
N   0.3109455563   -0.961404969   3.1707555736
N   -1.4608670043   0.4361069148   2.7042028722
C   0.5579304609   0.2992240235   3.7651809121
C   1.6370309168   0.7726182474   4.4885897754
C   1.6206418877   2.1045299976   4.9349837415
C   0.5614199157   2.9617649265   4.6329861261
C   -0.5394439345   2.4614574362   3.9004961414
C   -0.5239431497   1.1460093077   3.4788549719
H   2.4969841233   0.1457868449   4.6964705656
H   2.465134579   2.4932680173   5.4954171207
N   0.5752130587   4.28338723   5.1049266088
H   -1.360059397   3.1236980266   3.6497577214
C   1.3574671784   -1.8262946161   2.7697956279
C   -2.3387904974   1.0881705682   1.8008196629
H   -1.4993921471   -1.6378989624   2.3328791609
C   0.1997052203   5.2565200102   4.324252235
N   -0.2826372252   6.415980293   4.8818279317
N   0.2563937613   5.257514359   2.9413487385
C   1.2515449728   4.4885017291   2.2220075613
C   -0.8558013121   5.7271747605   2.1345031264
C   0.0448538576   7.7234924158   4.3330972461
C   -0.6565403382   6.4240111666   6.2825202808
H   1.5975177744   5.0782129521   1.3659346312
H   2.1041716745   4.2805474071   2.8687549448
H   0.8534434733   3.5336324383   1.8514749775
H   -0.523939701   6.4663111032   1.3956094002
H   -1.3095979706   4.8824165532   1.5966486213
H   -1.6168099108   6.1817814632   2.7688303554
H   0.7212776574   8.2576406246   5.0128926033
H   0.5398373155   7.6161357335   3.3688943748
H   -0.8600713818   8.3263184685   4.2019062725
H   -1.3779912211   7.2297714916   6.446755194
H   -1.1127753615   5.4714132367   6.5508559559
H   0.2093589815   6.5921250777   6.9379097728
C   -1.0361829187   0.1659433368   -0.0539537749
C   -0.6139947347   0.2489311892   -1.3841036606
C   0.5163782321   -0.4673067172   -1.832445037
C   1.2391395972   -1.2385478359   -0.8973782245
C   0.8254417801   -1.3260584386   0.4352985564
H   -1.1645747204   0.876582469   -2.0717224334
N   0.9050826225   -0.4182394949   -3.1655562504
H   2.1316594794   -1.7661996867   -1.2053319843
C   -2.1979815249   0.9210475231   0.4654935501
C   -3.4198325494   1.919174195   2.4477288073
C   -3.152807388   1.5381765392   -0.5213112509
C   1.5766621222   -2.0850049246   1.4587980601
C   2.1486570826   -2.4348760358   3.9016897604
C   2.6225193491   -3.0668714975   1.0014740027
C   0.3361570893   0.6107379182   -4.0181272148
C   2.2219668732   -0.9139820066   -3.5249229957
H   2.3660062231   -0.7932377484   -4.5986849301
H   3.0318596536   -0.3808091752   -3.0036414116
H   2.3140981637   -1.981220153   -3.3022273541
H   0.7585505316   0.5165933998   -5.0186420645
H   -0.7475667359   0.4908805277   -4.109718684
H   0.5415761551   1.6272572764   -3.6488641662
H   1.7548044345   -2.1027344442   4.8635410286
H   2.0789977212   -3.5273775838   3.8812230746
H   3.2098113502   -2.1717933614   3.8488527748
H   2.2237356052   -3.7350289993   0.2304176419
H   3.4869724654   -2.5509384118   0.5661418231
H   2.9915917862   -3.684707135   1.8211588217
H   -2.6835381153   2.3744445429   -1.0535213583
H   -3.4640555366   0.8084597414   -1.276556247
H   -4.0510286938   1.9237283831   -0.0374254737
H   -3.3485249962   1.8574465969   3.5347513988
H   -3.3605956182   2.9720855362   2.1539851972
H   -4.4124029324   1.5541570563   2.1642562634
69
18b+
C   0.3243440241   -0.2644944887   0.0958650498
C   0.4730287604   0.4470599105   1.265452787
N   1.3325748893   0.1079812873   2.2491364965
N   -0.2276000643   1.5653160747   1.5645702502
C   1.1765578518   1.0691348583   3.2742163639
C   1.7728126787   1.2226272222   4.5269546618
C   1.3782019773   2.2866173462   5.3179596075
C   0.4010696511   3.2158493193   4.9020552836
C   -0.2103759756   3.0416488847   3.6525523121
C   0.1939125397   1.9813936328   2.8471888438
H   2.5242806698   0.54331058   4.8980051711
H   1.8322122552   2.421795582   6.2937027622
N   0.0153006906   4.2119063574   5.7876318799
H   -0.980814499   3.7329469892   3.3507063923
C   2.1521116949   -1.0284402017   2.1047061115
C   -1.1555564733   2.0798440636   0.6337651658
C   -0.2855047429   5.4161546403   5.3696179257
N   -1.1631641909   6.1691556482   6.0977868227
N   0.2443717196   6.0261140097   4.2552996171
C   1.5601800779   5.6850958487   3.7513006535
C   -0.5499213326   6.8791148657   3.3864304294
C   -0.9684301341   7.5983143013   6.3020700089
C   -2.0120909468   5.5208314223   7.0806889627
H   2.0719526345   6.6060651241   3.4536721307
H   2.1463569856   5.1980768057   4.5309912676
H   1.5086647797   5.0166884357   2.8815006755
H   -0.1470269318   7.8978067465   3.3434699066
H   -0.5466160553   6.466230698   2.3699472227
H   -1.5806305976   6.9203512342   3.7378318708
H   -0.8087304831   7.7960336294   7.3683983794
H   -0.0920101162   7.9447106562   5.7557660548
H   -1.8432516576   8.1674917529   5.9706125604
H   -2.9041987889   6.1354910816   7.2290691898
H   -2.3106198821   4.5358814481   6.7233405671
H   -1.501366217   5.4041349171   8.0456017698
C   -0.6174819177   0.1929519131   -0.85280464
C   -0.7618111209   -0.5392617502   -2.0221605779
C   0.0127734831   -1.7085193342   -2.2531901666
C   0.9472698624   -2.1320385543   -1.271811642
C   1.1142301688   -1.4206099484   -0.0906786279
H   -1.4708858393   -0.2138566167   -2.7687298399
N   -0.1409440358   -2.4160464437   -3.4073571729
H   1.5363408099   -3.0205549164   -1.4439579344
C   -1.362588579   1.4098242628   -0.5397815198
C   -1.8233894036   3.3608835058   1.0274199206
C   -2.3501123495   1.8694177959   -1.5801493239
C   2.0492996765   -1.7839989595   0.9684896865
C   3.0852680693   -1.2933551123   3.2445545439
C   2.8758229231   -3.0204413877   0.730798577
C   -1.1072039608   -1.9915271259   -4.4075782555
C   0.6559170808   -3.6076863885   -3.649990691
H   0.3973145855   -4.0161020121   -4.6252505431
H   1.7280871305   -3.3796036627   -3.6526059655
H   0.464424   -4.3807426945   -2.8964308133
H   -1.0873193797   -2.6917263765   -5.2407461519
H   -2.1255395829   -1.9775797123   -4.0019762617
H   -0.8717868862   -0.9942261628   -4.7973352957
H   2.5298736875   -1.4915746835   4.1656987849
H   3.7149802196   -2.1555574303   3.0498552989
H   3.7453996503   -0.4372401558   3.4087104046
H   3.4865887113   -2.9021571261   -0.1704653714
H   3.5449525677   -3.2644106817   1.5516294761
H   2.2233529236   -3.8855306688   0.5729214697
H   -1.8374019983   2.0964071665   -2.5209158841
H   -3.0746849557   1.0747232693   -1.7856405626
H   -2.9141863188   2.7515216315   -1.2888553168
H   -2.4653898106   3.2213998177   1.9016926077
H   -1.07634629   4.1252696371   1.2567444826
H   -2.4414059117   3.7466142214   0.2230101511
79
19aH
C   -0.2923863628   0.0237287259   0.4156603714
C   -0.9760075845   -0.5738887976   1.608959119
N   -0.0046510932   -1.0358765374   2.5999870876
N   -1.7333658032   0.4501202775   2.3274825004
C   0.1733407036   0.0338669446   3.5103289276
C   1.1864053299   0.2232857141   4.4393051183
C   1.1440260991   1.4025034087   5.1934752794
C   0.1576963849   2.3554932109   4.980977549
C   -0.8562520288   2.1954152029   3.9992238037
C   -0.8528217445   0.968862095   3.3169517148
H   1.9883811114   -0.4942615844   4.5653679247
H   1.9111642496   1.5877024585   5.9397500339
H   0.171557696   3.2767349179   5.5555694112
N   -1.7930213944   3.1558877191   3.6717359312
C   1.1281101677   -1.7405322246   2.1003894406
C   -2.6044805923   1.231580737   1.5063621181
H   -1.6445973246   -1.3979604344   1.3214732473
P   -1.9912780231   4.6406555726   4.1434049278
N   -3.4362970595   5.2791642272   3.5777511489
N   -2.0053990441   4.7771907732   5.8154481571
N   -0.8903971657   5.7220023635   3.5063604733
C   0.4779498481   5.3034916908   3.2388952185
C   -1.1023256134   7.1586175798   3.3934211703
C   -3.6104657695   5.373642852   2.1295546587
C   -4.6651926368   4.9051804438   4.2694804826
C   -2.0172669414   6.073718264   6.4767399776
C   -2.4874628819   3.6853041462   6.6530735485
H   -1.793984766   3.5264785472   7.4869545898
H   -3.4805649821   3.9055001789   7.0691785537
H   -2.5499815342   2.7636244399   6.0741388917
H   -1.5403909802   5.9792626367   7.4577508109
H   -1.4524772665   6.8074887501   5.9024253249
H   -3.0386733905   6.4536251908   6.6260434742
H   -4.3594109852   6.1409309906   1.9083469781
H   -2.6711763971   5.6593730462   1.6534003925
H   -3.9435757542   4.4215913136   1.6960334414
H   -5.454768211   5.6088406276   3.989008055
H   -4.9981936464   3.8900161612   4.0100998005
H   -4.5319815022   4.9663856856   5.3503151828
H   1.1617947165   5.6063037221   4.043759663
H   0.5327782144   4.2211620275   3.1220855244
H   0.8185802102   5.7648093491   2.305068716
H   -0.4343144422   7.7130445902   4.0663662013
H   -0.8943383156   7.4831255161   2.3660520652
H   -2.1355500622   7.410968135   3.6324198634
C   -2.2586831359   1.4985050455   0.2256917608
C   -3.9183245293   1.5396447233   2.1639834194
C   -3.1459744399   2.2348018162   -0.7450408867
C   -0.9303197029   1.0573911812   -0.2666230683
C   -0.307194707   1.6088636887   -1.3894360692
C   0.9459942395   1.132007236   -1.831212664
C   1.5711178546   0.1002886342   -1.0989725083
C   0.9547303203   -0.4554282655   0.0264008414
H   -0.7992804927   2.4122760861   -1.921254742
N   1.5452512397   1.6589266351   -2.9705454809
H   2.5428823287   -0.2669157971   -1.4012100247
C   1.5766149879   -1.521858266   0.843810245
C   1.736019827   -2.7296133531   3.0639818325
C   2.7283152713   -2.2951468517   0.2588904713
H   1.2185110631   -2.687891834   4.0238354237
H   1.64034888   -3.7530801312   2.6849024424
H   2.8001722014   -2.5386656408   3.2336541724
H   2.4930381862   -2.643231884   -0.7526601931
H   3.6264103491   -1.6700484998   0.1847513016
H   2.9853282244   -3.1666347345   0.8625995752
H   -2.7663756928   3.2464456395   -0.9341480914
H   -3.1793201641   1.7187489263   -1.7106961501
H   -4.1701024987   2.3322225226   -0.3852247157
H   -3.7297492718   1.9754964006   3.1471085042
H   -4.5296739659   2.2397745971   1.5945248772
H   -4.485629848   0.6103147003   2.2946557447
C   1.0386827196   2.9117521759   -3.50319774
C   2.9470589199   1.3665000412   -3.2132739714
H   3.2607153151   1.8667467587   -4.1296760193
H   3.5984568569   1.7043428277   -2.3924578962
H   3.1053681311   0.2936885355   -3.3581442671
H   1.6295872035   3.191353818   -4.3755986349
H   0.0008176308   2.8080138598   -3.8333196235
H   1.0883222667   3.7333157531   -2.7719697361
78
19a+
C   0.3526541998   0.4971994159   0.0081503341
C   0.2304195477   0.7319649803   1.3606681226
N   1.0162384419   0.1616172285   2.3014514527
N   -0.6738512422   1.5749219254   1.9016349376
C   0.6359728429   0.715062282   3.5471779968
C   1.1343074028   0.5205102064   4.8349101714
C   0.6065831668   1.3369025314   5.8291243363
C   -0.3032950884   2.3534080078   5.553987209
C   -0.7822014178   2.6130069899   4.2507439397
C   -0.3834030246   1.6518937198   3.2852907472
H   1.8987228003   -0.2000903163   5.0735997096
H   0.9563467607   1.2098639814   6.8486949423
H   -0.6143420337   3.0154439114   6.3548753571
N   -1.5082092421   3.6992148202   3.8653916921
C   2.0192372271   -0.7513657788   1.9128629082
C   -1.7300459301   2.0406833479   1.0925507401
P   -2.1119487673   4.8935205219   4.7157075552
N   -3.2469868228   5.7588101296   3.8497954526
N   -2.8405531497   4.3441513153   6.1142596324
N   -0.9904585029   6.0672428062   5.0715388021
C   0.398403371   5.7118237342   5.33216066
C   -1.3198239458   7.4507245272   5.3956186254
C   -2.8337882368   6.4226036626   2.6164225185
C   -4.6405454351   5.3293183317   3.84367868
C   -3.1996425734   5.2513538476   7.1959538618
C   -3.5381577396   3.0633833739   6.1579228472
H   -3.2182879032   2.4989839493   7.0409983735
H   -4.6257602645   3.2035206232   6.211319052
H   -3.3107013301   2.4728953167   5.2700263376
H   -3.1418614726   4.7113235372   8.1461889438
H   -2.5034346173   6.0881943004   7.2452992789
H   -4.2196510631   5.6451240292   7.0835856387
H   -3.4339051642   7.3274089745   2.474872117
H   -1.7828797781   6.7100024322   2.6753384871
H   -2.9687444023   5.7759749543   1.7386846462
H   -5.266846924   6.1805913842   3.5611892891
H   -4.8262603032   4.5127343427   3.1321888944
H   -4.9480074216   5.0049602586   4.8380563999
H   0.6019299815   5.6298376508   6.4080014736
H   0.6502352886   4.7663964508   4.8517105551
H   1.0485535009   6.4875312238   4.9143589307
H   -1.0674419111   7.6801948347   6.4388452749
H   -0.7485771461   8.1269231676   4.7485036148
H   -2.3825097363   7.6360117288   5.2397979473
C   -1.6229121306   1.9143428039   -0.265555749
C   -3.000174815   2.4708755271   1.7687148501
C   -2.6856176202   2.4623715113   -1.1803875238
C   -0.5329378806   1.1629205097   -0.8694212503
C   -0.3610222292   0.966103812   -2.2336306007
C   0.6718636752   0.123288264   -2.7223043791
C   1.5288964393   -0.5403530977   -1.8021681826
C   1.3825248569   -0.3618910458   -0.4334579478
H   -1.0330546722   1.4491025633   -2.928042682
N   0.8370981986   -0.0551181538   -4.0637027719
H   2.3069270994   -1.1907716196   -2.1734899092
C   2.214802865   -1.0013998671   0.582372669
C   2.7826836887   -1.3868770067   3.0330411673
C   3.2840740426   -1.9325689815   0.0737996571
H   2.0982201951   -1.8605058613   3.7414224221
H   3.4525795931   -2.1581986104   2.6663597915
H   3.38619506   -0.648282673   3.5681410598
H   3.9601213337   -1.3951020242   -0.5994264055
H   3.8934927756   -2.3707101554   0.859820796
H   2.8368232783   -2.752523928   -0.4980109106
H   -2.225572658   3.0791123432   -1.9590746091
H   -3.2328436796   1.656087035   -1.6819408844
H   -3.4026275768   3.093072718   -0.6570821042
H   -3.0535397541   2.0632384057   2.7767332477
H   -3.0786851616   3.5539002204   1.8567155101
H   -3.8519947377   2.0919658431   1.2010451578
C   -0.0404709186   0.6175648944   -5.0073970093
C   1.8738573462   -0.9418575785   -4.5660758624
H   1.8359114225   -0.9524053606   -5.6538995061
H   2.872526788   -0.6038029207   -4.2657021586
H   1.7313027753   -1.9698178156   -4.2123044016
H   0.2691046377   0.3682811875   -6.020807169
H   -1.0839389663   0.3035046207   -4.8839591169
H   0.0121497871   1.7067487787   -4.8964786808
79
19bH
C   -0.5421108827   0.0785770972   0.3444919692
C   -1.2269223677   -0.3888431527   1.5902408867
N   -0.2762868737   -0.9804369212   2.5356294024
N   -1.8043723704   0.7354656734   2.3304114607
C   -0.006778565   -0.004712475   3.5296878286
C   0.9837123054   0.0811773784   4.4917392177
C   1.0157980867   1.2002798527   5.3380259934
C   0.0901879862   2.2496934696   5.2234867169
C   -0.9027419232   2.1485152827   4.2158567908
C   -0.9389860738   1.0327776643   3.4008278413
H   1.7420597467   -0.6873428905   4.5930609504
H   1.7896582415   1.2753908015   6.0956951383
H   -1.6047360793   2.9601085518   4.0746430977
N   0.2133031607   3.3368608605   6.0820638569
C   0.7222669025   -1.8266859585   2.0045989172
C   -2.4670773648   1.7397081579   1.583865229
H   -2.0159486708   -1.1206475817   1.3570642994
P   -0.6420613   4.6574579903   6.1810614657
N   0.1316823447   5.8231725882   7.1085876805
N   -0.9596741253   5.3281280462   4.6777354782
N   -2.0838144792   4.4866946778   7.0069098933
C   -2.8778581275   3.2805966434   6.8189382719
C   -2.7958662353   5.5669102187   7.6770153504
C   0.4667561162   5.4682224943   8.4860858643
C   1.169005143   6.6217206218   6.4639389353
C   -1.9553020973   6.3727460021   4.4925835815
C   -0.0007589089   5.2272484508   3.5843030245
H   -0.5110105664   4.8908100826   2.6735371967
H   0.4716566809   6.1971172111   3.3770437947
H   0.7789648168   4.5052220801   3.82825708
H   -2.3807832861   6.2869452423   3.4871200394
H   -2.769054856   6.2621519645   5.2087009072
H   -1.5243287208   7.378825505   4.5994577643
H   0.5835843443   6.3846591605   9.0734284773
H   -0.3349036903   4.8742911574   8.9285396091
H   1.401462755   4.8927911152   8.5435989119
H   1.3909697036   7.4842876403   7.0989860236
H   2.1005285227   6.0568974128   6.31077016
H   0.8209626579   6.9972011587   5.5008136916
H   -3.6531234502   3.4179008952   6.0517806557
H   -2.2420400851   2.4435243586   6.5285753223
H   -3.369254837   3.0221975084   7.7631131123
H   -3.7408076933   5.7970965595   7.1662871122
H   -3.0304982911   5.27210999   8.707268579
H   -2.1806678796   6.466231214   7.7039212964
C   -1.0422997307   1.1912477451   -0.3287842019
C   -0.4414706554   1.578375053   -1.530678932
C   0.6530498025   0.8609404956   -2.0584955
C   1.158134613   -0.2334511951   -1.3249024406
C   0.5648168054   -0.6280143882   -0.1215452048
H   -0.8239967758   2.4439713612   -2.054513637
N   1.2168244006   1.2213861613   -3.2771547513
H   2.0209913852   -0.7755938551   -1.6874007426
C   -2.1701363395   1.9329750957   0.2769306413
C   -3.5140129838   2.5180884716   2.3439081966
C   -2.902066618   2.9402602984   -0.569424795
H   -3.8032685686   3.311206037   -0.0797920264
H   -2.2679647951   3.8086307945   -0.7856313461
H   -3.1955216501   2.5073961521   -1.5319874525
H   -3.6452603666   2.1036466228   3.3448014944
H   -3.2498007423   3.5767885466   2.438582413
H   -4.4828661699   2.4655534003   1.8377492777
C   1.0872606465   -1.7387766497   0.7024023087
C   1.293550499   -2.8271271366   2.9799592615
C   2.0804821268   -2.6862010611   0.0830769524
H   1.7243148187   -3.0514254762   -0.886425523
H   3.0439090897   -2.1920507723   -0.0925331141
H   2.2718518822   -3.5533328108   0.7165215572
H   0.7907718773   -2.7488000433   3.9451565371
H   1.1466566534   -3.8498561736   2.618207254
H   2.3680086998   -2.6838888053   3.1328642744
C   2.5107382275   0.6672680183   -3.6348854792
C   0.8825620322   2.5179784257   -3.8397283946
H   2.8087523025   1.0602991086   -4.6070691162
H   3.2952198393   0.9170971656   -2.9039688633
H   2.4601677419   -0.4218556712   -3.7259333795
H   1.4167343426   2.6448624118   -4.7815184576
H   -0.1868345759   2.5867981391   -4.0603597315
H   1.1521354718   3.3511817341   -3.172535955
78
19b+
C   0.1906332148   0.5762261227   -0.0429061842
C   0.2711062181   0.8824511622   1.2976046286
N   0.999327369   0.1778418436   2.1882926773
N   -0.366448604   1.9272920625   1.8748843516
C   0.8336591207   0.8129034966   3.4415570812
C   1.3448826216   0.5561178334   4.7166850449
C   0.9911043612   1.3991864496   5.7524908812
C   0.1312042972   2.5149604594   5.5798400473
C   -0.3781339163   2.7562714085   4.2899841945
C   -0.0212968268   1.9102836639   3.2453181824
H   2.0061591539   -0.2723117941   4.9193275841
H   1.3834885172   1.2120205658   6.74632337
H   -1.0242998612   3.6045191428   4.1380516101
N   -0.1371237155   3.2869163028   6.6853349721
C   1.7257105397   -0.9503416794   1.7644805035
C   -1.1805787041   2.7715343774   1.0897287569
P   -1.0060889366   4.6079542237   6.8128651423
N   -0.6887613444   5.4090051012   8.2466955706
N   -0.7194292284   5.6625757135   5.5455068999
N   -2.6399813814   4.3210359296   6.934761034
C   -3.251853654   3.2457227025   6.1656572983
C   -3.5973749262   5.2360141917   7.5455321263
C   -0.8956425186   4.6660204188   9.4891589621
C   0.4692200022   6.2965286371   8.2996982553
C   -1.6117025379   6.7776245575   5.2582228455
C   0.6128176244   5.8060968557   4.9672099506
H   0.5502041675   5.7569050142   3.8737515401
H   1.0650837985   6.7679745978   5.2416398836
H   1.2675192599   5.0051004857   5.3121199765
H   -1.5730208713   6.9958630949   4.1862518453
H   -2.6408597668   6.5216815731   5.5088720857
H   -1.3274995107   7.6865054325   5.8069315541
H   -1.0651121525   5.3753063502   10.3051587125
H   -1.7732198878   4.0229562384   9.4027934394
H   -0.0265152947   4.0420616259   9.7387116468
H   0.3898124847   6.9168948749   9.1966735552
H   1.4196139005   5.7452189568   8.343152232
H   0.4833122203   6.9621239756   7.4359727241
H   -3.6853412404   3.613819525   5.2257051341
H   -2.5201954515   2.4697210628   5.9387540512
H   -4.0516274225   2.7910266832   6.7593218649
H   -4.2861895742   5.6445612913   6.7946993972
H   -4.1897915726   4.7015757262   8.2976877267
H   -3.0764377122   6.0597218481   8.0332048387
C   -0.6022949191   1.4005376586   -0.8722987615
C   -0.6689939209   1.0828511617   -2.2212031043
C   0.0384530217   -0.0330496365   -2.7454982114
C   0.8240512415   -0.8333283665   -1.8756122408
C   0.91098443   -0.5413419442   -0.5198141102
H   -1.2668138765   1.6925779667   -2.8822779107
N   -0.0373777396   -0.3310058341   -4.0734608782
H   1.3623073916   -1.6812279506   -2.2723630685
C   -1.2966477834   2.525808091   -0.2504324318
C   -1.8667956848   3.8794477337   1.8283756934
C   -2.132772974   3.376770025   -1.1700937231
H   -2.6176627635   4.2133739508   -0.6742598154
H   -1.5107092851   3.7883449742   -1.971779885
H   -2.9154531255   2.7723776634   -1.6406570518
H   -2.5034303168   3.4783551202   2.6216048734
H   -1.1399952228   4.563794249   2.2748242945
H   -2.5002664367   4.4620022916   1.1673493284
C   1.6919601417   -1.3085975821   0.443746083
C   2.4790452385   -1.6653630338   2.8422248973
C   2.4425856124   -2.4954999197   -0.1008013767
H   3.1436320847   -2.1751505581   -0.8786974628
H   3.0141035874   -3.0339581416   0.6506342111
H   1.7476733354   -3.2067922164   -0.5594723604
H   1.7985983458   -2.0028654895   3.6290331262
H   2.9909155805   -2.541182104   2.456456004
H   3.2341607228   -1.0116427285   3.288010326
C   0.6918973401   -1.4665338659   -4.6138623094
C   -0.8393909261   0.4887227095   -4.9670587499
H   0.5043385761   -1.5328422428   -5.6840568775
H   1.7728470486   -1.358201621   -4.4653766266
H   0.3684417985   -2.4079646119   -4.1543717412
H   -0.771704743   0.0852060324   -5.9757588267
H   -1.8955164253   0.4889669388   -4.6732000605
H   -0.4827356133   1.5252021751   -4.9922302478
41
20aH
N   0.0404172907   0.1726875841   0.0408772614
C   -0.0840698608   0.4144482252   1.4536050277
N   1.1467068585   0.2221467589   2.1782061155
N   -0.4557889583   1.7777182774   1.7781229707
C   0.9582245972   0.9452937175   3.36112108
C   1.5859399942   0.8312730259   4.5903932107
C   1.2271230758   1.7542338776   5.5821687065
C   0.3071337474   2.7663662625   5.3280063774
C   -0.3267700746   2.8931049515   4.0729987645
C   -0.0209480012   1.9302127001   3.111378141
H   2.3193519656   0.054990314   4.7810043219
H   1.6839049544   1.6865090333   6.5646559843
H   0.0757910398   3.475717178   6.114581015
N   -1.2222092874   3.9468400929   3.7534293257
C   1.6514854955   -1.1346105829   2.1047432733
C   -1.7937781535   2.074198911   1.283203577
H   2.6221609958   -1.1911280523   2.6029251628
H   0.9655810335   -1.8373503926   2.6099870697
C   1.7826232918   -1.4880531255   0.6190034558
H   -2.5396725931   1.422820601   1.7714535856
H   -2.0591342687   3.1055331552   1.5105215897
C   -1.7774070232   1.8269620047   -0.2290656276
H   -0.8689703802   -0.283280101   1.8733570839
H   -2.7885722625   1.9456842033   -0.6293357929
H   -1.138706069   2.5797412524   -0.7031237779
C   -1.2646434203   0.4268903506   -0.5791248128
H   -1.1598515362   0.3164481203   -1.6621684239
H   -2.0029583775   -0.3253266558   -0.2401536737
H   2.0417478151   -2.5454655306   0.5147036593
C   0.4846262129   -1.2131472018   -0.1467972793
H   2.5948853229   -0.8977246649   0.1827332778
H   0.6304328771   -1.3854508583   -1.2168377793
H   -0.2974745296   -1.9174958042   0.197269256
C   -1.8485257222   4.6235867445   4.8763466866
C   -0.6578280215   4.8998754812   2.7998345373
H   -1.4518045724   5.5523816678   2.4242020627
H   0.1218338772   5.5279280351   3.2626392658
H   -0.2130416881   4.3737149192   1.9516861347
H   -2.6498524862   5.2629612874   4.4955367984
H   -2.2876183905   3.8916415598   5.5584973467
H   -1.1511087683   5.2623196775   5.4447990424
40
20a+
N   -0.2322757233   -0.0644778436   0.2338210576
C   0.0157038329   0.5067263982   1.408940268
N   0.9251270973   0.0602718454   2.2937089137
N   -0.601468728   1.6083588566   1.8847563913
C   0.8763040567   0.8834591155   3.4187403737
C   1.5665583136   0.8050760353   4.6204840819
C   1.2598589049   1.7760385804   5.5689536552
C   0.3378574039   2.7958730789   5.3057506773
C   -0.3419629347   2.8894871718   4.0850432912
C   -0.0773969109   1.8724619893   3.1600390398
H   2.2922704446   0.0242244538   4.8146754582
H   1.760674508   1.755582259   6.5308803953
H   0.1586022885   3.5459171674   6.0674649429
N   -1.2314712596   3.9366238197   3.7469528698
C   1.736547208   -1.1333525946   2.0728125107
C   -1.8065201522   2.1213314468   1.2249695391
H   2.7355156456   -0.9472787216   2.4707156178
H   1.2908747882   -1.9697453309   2.6191418146
C   1.7914401292   -1.4068865323   0.5722894233
H   -2.679486114   1.6139511653   1.6470504283
H   -1.8989486888   3.1831735951   1.4359366991
C   -1.6738316463   1.8578650978   -0.2707190626
H   -2.605630043   2.136109624   -0.7663392165
H   -0.8753391141   2.4834170848   -0.6812204594
C   -1.3787043626   0.3891099824   -0.556798674
H   -1.1285278205   0.2497327806   -1.6104675766
H   -2.2474866796   -0.2385711112   -0.3247816779
H   2.2240978043   -2.394542732   0.4050751348
C   0.4012634554   -1.3533275386   -0.0548226878
H   2.4376014388   -0.6694564155   0.0869046405
H   0.4722397435   -1.4469824679   -1.139871156
H   -0.2332733652   -2.166270211   0.3189942457
C   -1.9013026251   4.5872061484   4.8644923883
C   -0.6301001262   4.916663481   2.8392446988
H   -1.4147514936   5.559130481   2.429941273
H   0.1096455703   5.5486422932   3.3561616951
H   -0.12451933   4.4152680832   2.0104035011
H   -2.7071933583   5.2110129373   4.4692629118
H   -2.3381191116   3.8357176453   5.5256993496
H   -1.2319390461   5.2350138819   5.4534082233
41
20bH
N   0.0937783005   0.2736206291   0.0542591292
C   -0.0537080845   0.4223188305   1.4762833323
N   1.1845122069   0.2547831579   2.2012582994
N   -0.4908864912   1.7411250485   1.876818699
C   0.9241443695   0.8905436332   3.4326876757
C   1.5218678044   0.801989341   4.6699879489
C   1.0783531766   1.6475333915   5.7044123642
C   0.0329829285   2.5662411692   5.5127908986
C   -0.5661682122   2.6543851345   4.2273726681
C   -0.1142436508   1.8226868553   3.2228522176
H   2.3275110319   0.098982906   4.8582970685
H   1.5626463049   1.5586624194   6.667987792
N   -0.4452950615   3.3591792738   6.5638486351
H   -1.3705933092   3.3495635709   4.0240538305
C   1.7263224085   -1.0832464384   2.0672240013
C   -1.7957381258   2.0935284457   1.3523646984
H   2.6947622399   -1.1389593855   2.5703093803
H   1.0567824245   -1.8296942699   2.5316834849
C   1.8797137767   -1.3610487289   0.5663663863
H   -2.5801791126   1.4485610949   1.7862007552
H   -2.0274445937   3.1292990684   1.6116160105
C   -1.7383235037   1.9171496276   -0.1698929134
H   -2.738451087   2.0515846655   -0.5915675086
H   -1.0880938516   2.6896840172   -0.5931252585
C   -1.2084234073   0.5350485614   -0.5675872258
H   -1.0916985578   0.4710944002   -1.6530745097
H   -1.9417900408   -0.2385160476   -0.2677999389
H   2.1690014508   -2.4048075396   0.4137630262
C   0.5839065958   -1.0846964487   -0.2053464876
H   2.6803660269   -0.7291412637   0.1684489947
H   0.7523466667   -1.1915137988   -1.2806298842
H   -0.1804951912   -1.8311803366   0.0852036032
H   -0.8049678519   -0.3382918993   1.8463958018
C   -1.1670710391   4.573573508   6.2183639813
C   0.3646685666   3.4382513067   7.7663697923
H   -1.4282508699   5.1030871267   7.1353166811
H   -0.5773380542   5.2511934279   5.580777848
H   -2.1032860312   4.3435256504   5.7027233068
H   0.4706233041   2.4531493864   8.229153977
H   1.3729480335   3.8411444134   7.5766759898
H   -0.1350974899   4.0841610958   8.4892724485
40
20b+
N   -0.1634166367   0.020500028   0.2183807484
C   0.0042690835   0.4792025434   1.456938635
N   0.9075949478   0.0138405888   2.3333732686
N   -0.7010046353   1.4908131962   2.0030679567
C   0.7747696384   0.7506177224   3.5183191958
C   1.44110504   0.7040688638   4.7313847391
C   1.0576975681   1.6061650685   5.7184839629
C   0.0148377688   2.5509559986   5.5245900224
C   -0.6415472688   2.5908961045   4.2741297646
C   -0.2424786925   1.6826329686   3.3082483838
H   2.2394346614   -0.0056403301   4.9178444055
H   1.583557298   1.5693711341   6.6630160314
N   -0.3612824302   3.4072243042   6.5437551408
H   -1.4330956957   3.2968132716   4.0625545705
C   1.7913251909   -1.109008263   2.0380311282
C   -1.7868613707   2.1659198778   1.2994222137
H   2.7641561906   -0.9081554534   2.4902023712
H   1.3767457169   -2.0157866585   2.4884746947
C   1.9148714345   -1.2403529691   0.5210296731
H   -2.7414145418   1.7522181618   1.6383619152
H   -1.7550535085   3.2264664723   1.5553887363
C   -1.5892517284   1.9664515244   -0.2021308773
H   -2.4877827489   2.2961941649   -0.726356264
H   -0.7534782387   2.5826315094   -0.5468061663
C   -1.3138464591   0.5040621286   -0.5462724605
H   -1.0702394537   0.4054507727   -1.6056622133
H   -2.1889545418   -0.1230200279   -0.3355931374
H   2.4069742599   -2.1850177142   0.283669595
C   0.5490439712   -1.2000890044   -0.1619897014
H   2.5377969965   -0.4293323903   0.1321941075
H   0.6706413033   -1.1862830723   -1.2466387252
H   -0.0519747379   -2.0781089105   0.105417372
C   -1.2453524151   4.5160377802   6.2327106146
C   0.494804298   3.5349584428   7.7104864054
H   -1.4294040325   5.0899042509   7.1404301457
H   -0.8211376671   5.1918294032   5.4750176327
H   -2.214195343   4.1564322657   5.8716887623
H   0.5734072008   2.5846422864   8.247360069
H   1.5088678509   3.8742439661   7.4528750938
H   0.0538767272   4.2592039935   8.3948661894
52
21aH
N   -3.3618423155   -1.2229738406   0.4961384619
C   -2.460429815   -0.3795820966   -0.2434740419
N   -2.5697456492   1.0154384671   0.1070505182
N   -1.0646807908   -0.672138471   -0.0025163008
C   -1.349450199   1.5681408297   -0.3019733042
C   -0.9947966932   2.8877272923   -0.5300660504
C   0.3518488827   3.1460903037   -0.8326332544
C   1.2863849971   2.1195635372   -0.8915493517
C   0.9322683484   0.7720068024   -0.6476671707
C   -0.4092380176   0.518783804   -0.3794926652
H   -1.7247889633   3.6884329611   -0.4759597153
H   0.6669548148   4.1660877469   -1.031595425
H   2.3230379105   2.3398595617   -1.1312791322
N   1.8653835673   -0.268624625   -0.7471798473
C   -3.8754760217   1.5774760623   -0.1742091044
C   -0.7113622884   -2.0111790444   -0.4455659827
H   -3.917947066   2.6065081612   0.190564879
H   -4.0716560937   1.5915752532   -1.2610946959
C   -4.9105818557   0.7043600609   0.5448405494
H   -0.8285042933   -2.1047540944   -1.5401581133
H   0.3332050654   -2.2077271166   -0.205048515
C   -1.649020912   -2.9884985379   0.2718876946
H   -2.674623107   -0.5001223117   -1.3481032472
C   2.9607334146   -0.2215158762   -0.047734671
N   4.0647795971   -0.9202630859   -0.4801957828
N   3.129041752   0.4593966014   1.1430528953
C   4.9061664648   -1.6557244884   0.4531338135
C   4.0738020294   -1.4413118994   -1.8335704115
C   2.013595225   0.7022532953   2.0361596235
C   4.3182902006   1.2494743061   1.4082394886
H   5.1112112198   -1.6191508028   -2.1311138539
H   3.5195766967   -2.3869453383   -1.9142952527
H   3.6236298756   -0.7189824505   -2.5142792806
H   5.9647248052   -1.466355604   0.2472141312
H   4.68727081   -1.3568291357   1.4772485835
H   4.7221136227   -2.7344111069   0.3602321785
H   4.7623067569   0.9810278513   2.3743506372
H   5.0590784793   1.0885169458   0.6251653229
H   4.0617312911   2.3174090618   1.4304731168
H   2.3719111971   0.6224824762   3.0682311809
H   1.5699818017   1.6970240833   1.8949321945
H   1.2379560543   -0.0496744526   1.8814257348
H   -5.9183044449   1.0161290856   0.2556228804
C   -4.7316893745   -0.7813749372   0.2148678571
H   -4.8101694444   0.8502122243   1.6253093229
H   -5.4186939978   -1.3883153237   0.8113763899
H   -4.980700689   -0.9519512069   -0.8505822726
H   -1.4893105401   -3.9990151942   -0.1158687103
H   -1.4057372644   -2.9969848601   1.3396863346
C   -3.1225240925   -2.6112813137   0.0893244141
H   -3.7625322054   -3.2627462579   0.69131912
H   -3.4077777456   -2.7563143021   -0.9708081701
51
21a+
N   -3.4538449003   -1.2443477797   0.0292740463
C   -2.4678635252   -0.3667472796   -0.1486192161
N   -2.6413236001   0.9653128437   -0.2388940156
N   -1.163503562   -0.6760254434   -0.2453972327
C   -1.3890191707   1.5559298065   -0.4173236561
C   -1.0321415753   2.8905957086   -0.5596955028
C   0.3311317853   3.1413582696   -0.7112250738
C   1.2763585604   2.1122576987   -0.7176144509
C   0.922080116   0.758771248   -0.5624206732
C   -0.4506287454   0.520122843   -0.4245633222
H   -1.7664066604   3.6872782637   -0.5588629231
H   0.6699039979   4.1649944326   -0.8341797075
H   2.3268348128   2.3536733623   -0.8484710512
N   1.8184475315   -0.2971626957   -0.6360334514
C   -3.9544373319   1.6007827852   -0.1964060664
C   -0.6940384122   -2.0634672784   -0.2300632102
H   -3.8644578551   2.5364895914   0.3581277272
H   -4.2718723414   1.8289339357   -1.2182396709
C   -4.9307867036   0.6524369431   0.4958567775
H   -0.5486325422   -2.3969769639   -1.2614509399
H   0.2702393893   -2.0890382592   0.2740165096
C   -1.7317946254   -2.9176758567   0.49194318
C   2.9711700042   -0.2331761908   -0.0187121437
N   4.0273305832   -0.9436402976   -0.5151651066
N   3.2117067748   0.4680200096   1.1407171583
C   4.9860022407   -1.6132770025   0.3527497691
C   3.9683026839   -1.453595636   -1.8727523149
C   2.1569977584   0.7341994145   2.0995612208
C   4.4395868105   1.2187088762   1.3458113247
H   4.9894341707   -1.5726033935   -2.2453919078
H   3.4616710891   -2.4266830331   -1.9196369262
H   3.4321437766   -0.7514526897   -2.5103617206
H   6.0084200576   -1.2852956543   0.1373922544
H   4.7600994763   -1.4066542887   1.3980959087
H   4.9282013183   -2.6965695701   0.1947268053
H   4.9593916267   0.8934795228   2.2544258436
H   5.1059890785   1.0918858166   0.4929408368
H   4.2029751211   2.2857608992   1.4446950403
H   2.5710051325   0.6377774386   3.1084397847
H   1.7368107778   1.7421983072   1.9874841097
H   1.3537211432   0.0051461619   1.9864041423
H   -5.947248025   1.0251841227   0.3588698363
C   -4.8322413211   -0.7630074618   -0.0683025253
H   -4.7222348396   0.6293993786   1.5696395189
H   -5.4595885764   -1.4443941272   0.5092243505
H   -5.1632774099   -0.7949446447   -1.1137947492
H   -1.476625526   -3.9708781331   0.3613869644
H   -1.7098006042   -2.697389797   1.5636999874
C   -3.1379139861   -2.6706141334   -0.0476983767
H   -3.8761323334   -3.2041164464   0.5541518515
H   -3.2276426448   -3.0148256234   -1.0854550132
52
21bH
N   -3.3359551688   -1.3392242913   0.3315688583
C   -2.451944484   -0.3688922261   -0.2540890196
N   -2.7205526849   0.9845574853   0.1741396648
N   -1.0662804827   -0.5575055292   0.1103776816
C   -1.5147234702   1.6587294506   -0.1012196192
C   -1.2220124956   2.9956945549   -0.2772421468
C   0.1206127272   3.3663216873   -0.4784030664
C   1.1498881631   2.4220460037   -0.497121707
C   0.8336556464   1.0495994051   -0.3388131405
C   -0.4835198431   0.6930761996   -0.133656447
H   -2.0037922176   3.7490520374   -0.2661336569
H   0.3733383896   4.4120276697   -0.6245775219
H   1.6191493844   0.3008219012   -0.3779964489
N   2.462389278   2.8390035469   -0.7714191432
C   -4.0328095628   1.4456838452   -0.2340849469
C   -0.5275688427   -1.8271765988   -0.3351455341
H   -4.2158657785   2.4413791707   0.1771596971
H   -4.1033730806   1.5126826633   -1.3347968101
C   -5.0556320927   0.4394361001   0.3086901687
H   -0.4859604427   -1.8710548798   -1.4379177299
H   0.4891429939   -1.9473245655   0.0468184021
C   -1.4452890285   -2.9280314549   0.2106205534
H   -2.5443456854   -0.4245874945   -1.3803671054
C   3.4668520708   2.339743582   -0.1101218901
N   4.7151183546   2.3354173958   -0.6888282141
N   3.4191597683   1.8147319216   1.1681353721
C   5.9095511277   2.6555740555   0.0792361175
C   4.8306937828   2.584948518   -2.1123712349
C   2.4471751771   2.2721324452   2.1399204808
C   4.1056605596   0.5832546058   1.5154819637
H   5.7790939519   2.1679163624   -2.4633569583
H   4.008490006   2.1043629475   -2.6422193296
H   4.8137445514   3.6589282377   -2.3450075008
H   6.2885284392   3.6452250817   -0.2080539348
H   5.6829026276   2.6707256588   1.1444260516
H   6.6970274734   1.9171471903   -0.1048649249
H   3.3712920738   -0.2016271976   1.7439004988
H   4.7221022555   0.2475909127   0.6816769711
H   4.7461443081   0.721549229   2.3949050803
H   1.5819118405   1.5993370717   2.2131916659
H   2.9320337758   2.3272499559   3.1208284251
H   2.0893822692   3.2665315135   1.8719123662
H   -6.0492331591   0.6798963635   -0.0802933507
C   -4.7044673346   -1.0026453102   -0.0761400427
H   -5.0924420433   0.5242933257   1.399617748
H   -5.3912152466   -1.7026250946   0.4080362044
H   -4.8217108894   -1.1279315276   -1.1700023845
H   -1.1478628765   -3.8935727137   -0.2083054231
H   -1.3274728803   -2.9826654493   1.2977489486
C   -2.9177547657   -2.6680700169   -0.1274171688
H   -3.5551584518   -3.4156923681   0.3529953929
H   -3.0643909879   -2.7623493772   -1.2209229122
51
21b+
N   -3.4003121908   -1.3073670891   -0.0039207524
C   -2.4779335096   -0.3530269855   -0.1053591389
N   -2.7362271207   0.9639413558   -0.1568143638
N   -1.1493045624   -0.5720559327   -0.1527406865
C   -1.5127795046   1.639540447   -0.2526162759
C   -1.1965327267   2.9866435417   -0.3464457849
C   0.1523419986   3.31986536   -0.4292836289
C   1.1774695301   2.3487793838   -0.4132831043
C   0.834593687   0.9857290979   -0.3392440761
C   -0.5097272582   0.6661186941   -0.2505237078
H   -1.9629987071   3.7536104034   -0.3584325388
H   0.4425857577   4.3626214996   -0.5036072452
H   1.6006479773   0.217984801   -0.3500294963
N   2.4960812452   2.7740726345   -0.5648612639
C   -4.0920767007   1.5037477625   -0.1615694969
C   -0.5668140196   -1.9101969773   -0.1406249893
H   -4.09737004   2.4227641044   0.4270654573
H   -4.3750015359   1.7455922189   -1.1903715437
C   -5.0293512301   0.4637006638   0.4498522259
H   -0.309378151   -2.1953413313   -1.1649462888
H   0.3483528318   -1.8796392459   0.4536966926
C   -1.5802962175   -2.8742674535   0.4732708252
C   3.4647116202   2.2088019415   0.1060342192
N   4.7311945454   2.2251343059   -0.4141941417
N   3.3396747514   1.6076487285   1.3409715039
C   5.9043237727   2.4333753528   0.4229361471
C   4.918553479   2.5462086978   -1.8166819444
C   2.32498226   2.0203276111   2.289744206
C   4.0210091198   0.3660932326   1.6661855628
H   5.8630783795   2.1080268691   -2.1511493778
H   4.1011394112   2.1315540968   -2.4058625075
H   4.9557433787   3.6307997243   -1.9855398306
H   6.3731736497   3.3921194974   0.1700784883
H   5.620833437   2.4571801049   1.4743171551
H   6.6402926672   1.6368206523   0.2709646964
H   3.2793715221   -0.4210421001   1.8566379792
H   4.6508554527   0.0521774396   0.8340669615
H   4.6446811396   0.4759167762   2.5612275241
H   1.4595288371   1.3440944733   2.2931460314
H   2.7650711235   2.0276564865   3.2925769343
H   1.9787922949   3.0273070903   2.0554764593
H   -6.0624929986   0.7680728602   0.2743238041
C   -4.8044554547   -0.9223125979   -0.1517509466
H   -4.8710038783   0.4182972086   1.5314772943
H   -5.4069540614   -1.6645324781   0.375012978
H   -5.0843962783   -0.9427051972   -1.2123424237
H   -1.2420100557   -3.898848514   0.3098327294
H   -1.6383513386   -2.7072138516   1.5530035431
C   -2.9682279433   -2.6989442479   -0.1398338912
H   -3.6944415806   -3.321593486   0.3857249703
H   -2.971471805   -2.9864776301   -1.1985129429
61
22aH
N   0.095713805   0.2579588103   0.055252849
C   -0.0670110518   0.4560815313   1.4719542814
N   1.148205202   0.2547682214   2.2217860707
N   -0.4630539941   1.8000558449   1.8300547203
C   0.9090150891   0.9280750493   3.4297131712
C   1.5293272827   0.794814566   4.6635211421
C   1.1240289499   1.6824935439   5.6701960417
C   0.1633757074   2.6609196457   5.4355660541
C   -0.4661192762   2.819772996   4.1721264312
C   -0.0856688177   1.8950452233   3.1920506128
H   2.288522327   0.0407476717   4.8420540456
H   1.569209111   1.6070643722   6.6582666408
H   -0.1235783651   3.32846277   6.2424951846
N   -1.3918383845   3.7948949643   3.8459884419
C   1.6626584784   -1.0962003161   2.1205949646
C   -1.7846246745   2.1088783211   1.3043588419
H   2.6202855035   -1.1641724546   2.6424226008
H   0.9677733075   -1.818154642   2.5861340914
C   1.8346868568   -1.4066128232   0.6292453232
H   -2.5462850997   1.4395944998   1.7458322
H   -2.0471043928   3.131340586   1.5708182291
C   -1.7247059037   1.9096601816   -0.2137284186
H   -0.8526981417   -0.2673581979   1.849688635
P   -2.1089281011   4.8951701119   4.7107188757
N   -3.4487968648   5.5190730678   3.9097801763
N   -2.6294791045   4.3083972202   6.1911314473
N   -1.2031649013   6.2746552348   4.9536445106
C   0.2331587798   6.165293424   5.1643759305
C   -1.7481390116   7.5935149702   5.2463518688
C   -3.2106730324   6.121777458   2.5994447015
C   -4.6731150744   4.7248140427   3.9432743796
C   -3.1113908861   5.1962133133   7.2387628376
C   -3.0678573378   2.9258071711   6.3415722702
H   -2.6064143015   2.4868804275   7.2336200779
H   -4.1593064287   2.8617082034   6.4507497882
H   -2.770488856   2.3361265073   5.4741599255
H   -2.9114240821   4.7404850634   8.2140388755
H   -2.5900635398   6.1526175391   7.2049839793
H   -4.1928834671   5.3803569919   7.1601821729
H   -4.040618911   6.7933398128   2.3579013631
H   -2.2874356171   6.7036161743   2.6132010735
H   -3.1328750479   5.3614578213   1.80917601
H   -5.5007818459   5.3433729344   3.584492266
H   -4.6102370553   3.8291002336   3.3072527814
H   -4.9047173464   4.4180542057   4.9640916729
H   0.4915149233   6.1947436003   6.2319590428
H   0.6130041457   5.2367720747   4.7366305873
H   0.7356154399   7.0008185682   4.6646010521
H   -1.4985231787   7.9078722241   6.2687643452
H   -1.3259711788   8.330735022   4.5521792408
H   -2.8320020135   7.5898990809   5.1318277114
H   -2.7247773731   2.0352115718   -0.6398038529
H   -1.0768532287   2.6786934527   -0.6479663017
C   -1.1939680432   0.5231141957   -0.5912469175
H   -1.0604404209   0.4436792711   -1.6741003853
H   -1.9364380184   -0.242741342   -0.293286436
H   2.1038262639   -2.4590871826   0.5013689012
C   0.555308581   -1.1176028925   -0.1627036193
H   2.6541201813   -0.7993211844   0.2310510608
H   0.730739909   -1.2570280781   -1.2332850962
H   -0.2299884747   -1.8379196755   0.1392295284
60
22a+
N   -0.1016097225   0.0853561286   0.1919396926
C   0.0359579945   0.556917292   1.4325583749
N   0.8777370827   0.04562857   2.3504276064
N   -0.6218208437   1.6117057289   1.939121844
C   0.7518051627   0.79516281   3.521861453
C   1.3918980226   0.6620822413   4.7494448888
C   1.0259422405   1.5943560904   5.7178122407
C   0.0816877387   2.5964343989   5.4729040498
C   -0.5742573128   2.7437836063   4.2295100594
C   -0.1943138858   1.788660459   3.2671456751
H   2.1214975764   -0.1154506443   4.9411841515
H   1.4871699102   1.5448981018   6.6993443214
H   -0.1656040575   3.290506053   6.2695413881
N   -1.510972679   3.6858099147   3.889877746
C   1.7057422521   -1.1302981774   2.1049742702
C   -1.6468878986   2.3238234575   1.1710585866
H   2.6720343572   -0.9766836017   2.5888008446
H   1.2248667108   -2.0038554942   2.5554443225
C   1.8755699743   -1.2999828483   0.5969267943
H   -2.630628736   1.9423556553   1.4608620539
H   -1.5989425008   3.3755575607   1.4440977709
C   -1.3796838841   2.1055542291   -0.314910006
P   -2.1720368663   4.8499872181   4.7321476418
N   -3.5424960348   5.4318036007   3.9637544997
N   -2.6037459977   4.3497087508   6.2665536745
N   -1.231464611   6.2182416277   4.8335229464
C   0.2098502716   6.0942949806   5.0061653616
C   -1.7449327557   7.5642359718   5.0586308789
C   -3.3753239633   5.9270479124   2.5980332485
C   -4.78730644   4.6903250363   4.1448380475
C   -2.9734587862   5.3032393004   7.3036196654
C   -3.0682179275   2.9897899529   6.5194490129
H   -2.549999127   2.5798298413   7.393547006
H   -4.148460457   2.9680550188   6.7155515616
H   -2.859017459   2.3497234382   5.6619150504
H   -2.7029174122   4.889991943   8.2804551658
H   -2.4323896742   6.240591848   7.1762493161
H   -4.0522301067   5.5142061191   7.3043189277
H   -4.1928573011   6.6161371535   2.3647947895
H   -2.4309061282   6.465834513   2.5036964827
H   -3.386401604   5.1076727399   1.865689314
H   -5.6153937462   5.308740677   3.7876049929
H   -4.7960908514   3.74322701   3.585473248
H   -4.9599898229   4.4803838568   5.2010063955
H   0.5009912416   6.1770003182   6.0620428107
H   0.5632206284   5.1388234082   4.6172035576
H   0.7078789148   6.8925379661   4.445906292
H   -1.4420777421   7.9422638451   6.0439593571
H   -1.345986623   8.2431860947   4.2955390683
H   -2.8329309911   7.570140192   4.9959331021
H   -2.2285389295   2.4851898932   -0.8867531065
H   -0.4922672824   2.6705775143   -0.6167993892
C   -1.1738977264   0.6287661398   -0.6407669549
H   -0.8754466499   0.5065426722   -1.6839200542
H   -2.0966796143   0.0574706233   -0.4788059619
H   2.3169180148   -2.2775211667   0.3953966341
C   0.5389411999   -1.188915785   -0.1328290286
H   2.560063158   -0.5363278047   0.2155870665
H   0.6957152954   -1.2127191571   -1.212814342
H   -0.1262585953   -2.0195977957   0.1349735928
61
22bH
N   -0.061968502   0.2817304701   0.0955535651
C   -0.1229004736   0.4773292129   1.5184625592
N   1.1253930722   0.2002628239   2.1914975337
N   -0.4076068273   1.8411738551   1.9030666168
C   0.9791184751   0.8795907952   3.4221612838
C   1.6141765901   0.7442770913   4.6404987549
C   1.291415247   1.6445076593   5.6702399033
C   0.3463313852   2.6715781262   5.5041053416
C   -0.2959499176   2.7920747926   4.2415043756
C   0.0312209387   1.9058493174   3.2342412222
H   2.3464106729   -0.0398776706   4.8096984356
H   1.7736154739   1.5465578628   6.6381082543
H   -1.030213105   3.5730409329   4.0721690828
N   0.0925575025   3.5046580134   6.5890324161
C   1.5145923432   -1.1909607413   2.0708114185
C   -1.6991342735   2.3044478268   1.4361941333
H   2.4928287152   -1.3402017115   2.5344891138
H   0.7904101716   -1.8509638136   2.582635662
C   1.570228721   -1.5166640042   0.5728724593
H   -2.517531213   1.7452836626   1.9240614657
H   -1.8197456436   3.3623463895   1.6821209524
C   -1.7367737589   2.0927724365   -0.082121286
H   -0.9275597583   -0.1956517651   1.9440515796
P   -0.8722863813   4.7400613025   6.7372904706
N   -0.5291780531   5.6271338042   8.1217992805
N   -0.7783384034   5.7858017193   5.4300137318
N   -2.4731615824   4.3411991454   6.997150414
C   -3.0498268272   3.1906110755   6.3167822773
C   -3.4554043241   5.2029524765   7.6411722107
C   -0.6074852874   4.9247572513   9.4010094601
C   0.5899867551   6.5617076224   8.0621058272
C   -1.7439194762   6.8558326263   5.2302053947
C   0.4738844193   5.9803030683   4.7090614216
H   0.2947319962   5.9105672577   3.629688839
H   0.9096131323   6.9659925159   4.9231030466
H   1.1960703326   5.213069667   4.9892078259
H   -1.8342566526   7.060638711   4.1583464083
H   -2.7272984565   6.5628246069   5.5968173129
H   -1.4415789341   7.785714841   5.733851794
H   -0.7481194678   5.656503924   10.2030087069
H   -1.457800149   4.2406054327   9.40470525
H   0.3058995303   4.349013365   9.6072023532
H   0.5362065827   7.2275194512   8.9283280681
H   1.5646450515   6.0516980246   8.078410123
H   0.5286694444   7.1776168367   7.1639407011
H   -3.5869459525   3.482968729   5.4035756163
H   -2.2727710662   2.4728910511   6.0517997997
H   -3.7578008993   2.6926378262   6.9883486551
H   -4.22336047   5.5323061784   6.928105173
H   -3.9558778591   4.6547134601   8.449051432
H   -2.9686338251   6.0803400518   8.0669368768
H   -2.73959892   2.3138312058   -0.4587094189
H   -1.0383932488   2.7904735722   -0.5557747702
C   -1.3618814483   0.6579573611   -0.4700734659
H   -1.3062583568   0.5608101315   -1.5580228762
H   -2.150902062   -0.0339293217   -0.1165615903
H   1.7439873519   -2.5878615568   0.4354517537
C   0.2755078373   -1.1249959539   -0.1491564945
H   2.4122524551   -0.9796297374   0.124089784
H   0.3824006116   -1.2722522216   -1.2276215752
H   -0.5466992327   -1.7824820635   0.1940983395
60
22b+
N   -0.2690854364   0.1050515352   0.2409023887
C   -0.033566698   0.5503601025   1.4753841036
N   0.8275772429   -0.0045621894   2.3418972814
N   -0.6170790877   1.6338143717   2.0240352143
C   0.7915534121   0.747209054   3.5254833916
C   1.4590280389   0.6241156489   4.7364469561
C   1.1749888223   1.5635715611   5.7203631232
C   0.2422371056   2.6205754704   5.5407006868
C   -0.4207610037   2.7209675684   4.296873133
C   -0.1235755751   1.7808075131   3.3234914066
H   2.1726605835   -0.1726353647   4.9164414058
H   1.6759370435   1.4985277297   6.680570804
H   -1.1399280622   3.5105740815   4.1102678963
N   0.0540450416   3.4793270565   6.6047861234
C   1.5767511627   -1.2204515361   2.0441034561
C   -1.6268410919   2.4274579508   1.3318061552
H   2.5755684901   -1.1219587354   2.4731571751
H   1.0762027511   -2.0711388644   2.5163378088
C   1.6520427608   -1.3844502936   0.5269547425
H   -2.6172159273   2.1382693278   1.6961919416
H   -1.4606811127   3.4793830633   1.5725149611
C   -1.4880345393   2.1872617007   -0.1706317129
P   -0.8941306475   4.7356931371   6.7576125325
N   -0.4719374187   5.6591281982   8.0901070396
N   -0.8512855379   5.724074646   5.4071052254
N   -2.4770340721   4.3490136234   7.1050377386
C   -3.0941808137   3.1885493108   6.4775646778
C   -3.4205357881   5.234162025   7.7769589577
C   -0.4769258252   4.9952795049   9.3927458037
C   0.6275702869   6.6078069391   7.9418501449
C   -1.8347968204   6.7774649454   5.1983052287
C   0.3754498266   5.9015347065   4.6375699766
H   0.1622322322   5.782644304   3.5688742565
H   0.803546372   6.9004746473   4.794822497
H   1.1180873228   5.1575630235   4.9274297831
H   -1.9642073896   6.9359156065   4.122899798
H   -2.8013855283   6.4904355848   5.6115254775
H   -1.5235382467   7.7290580271   5.6524729266
H   -0.5882577525   5.7497521345   10.1777643307
H   -1.3163869306   4.3010392598   9.4593452992
H   0.4535732601   4.4380729456   9.5688169077
H   0.6166723956   7.2892521762   8.7971231085
H   1.6086188014   6.1119001044   7.9070875436
H   0.5001909082   7.2057502604   7.0386291275
H   -3.6663738673   3.4659390527   5.5815755388
H   -2.3377029284   2.4542487931   6.1991843384
H   -3.7772891291   2.7156719853   7.191037753
H   -4.2208065882   5.5505397944   7.0948368396
H   -3.8814509563   4.7089805781   8.6222567191
H   -2.9072551477   6.1183378605   8.1546489919
H   -2.3563340543   2.6080406406   -0.680486906
H   -0.5971353587   2.7014673294   -0.5434257514
C   -1.3839516692   0.6987102264   -0.49767961
H   -1.1855865495   0.5596632592   -1.5619603813
H   -2.3157709017   0.1742064032   -0.2505330509
H   2.0296677723   -2.381557593   0.2943453437
C   0.2851401189   -1.197668356   -0.1291745854
H   2.3538793836   -0.6541602169   0.1131948591
H   0.3819054329   -1.2187934707   -1.2162235155
H   -0.4075611126   -1.9945651489   0.1695585932
